# Supplementary material for: Evaluating genomic inbreeding of two Chinese yak (Bos grunniens) populations
Source: BMC Genomics. 2024 Jul 24;25:712. doi: 10.1186/s12864-024-10640-4 (PMC11267844; doi:10.1186/s12864-024-10640-4)
Supplement: Supplementary file 1 — Supplementary Material 1 [file 12864_2024_10640_MOESM1_ESM.xlsx]

## Sheet: Table S1
Supplementary Table S1: The sequencing results and genomic mapping rate
Sample_id	Populations	Raw reads	Clean reads	Mapping rate
S11	Jiulong	86448221	85290930	0.986613
S110	Jiulong	92938747	91771188	0.987437
S111	Jiulong	71916033	70988390	0.987101
S112	Jiulong	86559421	85496854	0.987724
S113	Jiulong	85404097	84324936	0.987364
S114	Jiulong	123951716	121213421	0.977908
S115	Jiulong	74706632	73954814	0.989936
S116	Jiulong	83741341	82812793	0.988912
S117	Jiulong	81029402	80101889	0.988553
S118	Jiulong	68531294	67714848	0.988087
S119	Jiulong	89073680	87908568	0.98692
S12	Jiulong	118236076	116849788	0.988275
S120	Jiulong	77819587	76782197	0.986669
S121	Jiulong	73088889	72310511	0.98935
S122	Jiulong	103403586	102084577	0.987244
S123	Jiulong	126512364	124991979	0.987982
S13	Jiulong	70519643	69437495	0.984655
S14	Jiulong	84492184	83373360	0.986758
S18	Jiulong	94002578	93046914	0.989834
S21	Jiulong	112338550	110974547	0.987858
S22	Jiulong	89620452	88455263	0.986999
S23	Jiulong	84753010	83739941	0.988047
S24	Jiulong	127452905	125805866	0.987077
S25	Jiulong	103931055	102649054	0.987665
S26	Jiulong	115581989	114203790	0.988076
S29	Jiulong	69198043	68303700	0.987076
S30	Jiulong	98595867	97373596	0.987603
S4	Jiulong	94642067	93422813	0.987117
S7	Jiulong	95706807	94469326	0.98707
S9	Jiulong	90556630	89431345	0.987574
S100	Maiwa	74717237	73943036	0.989638
S101	Maiwa	93069797	91824927	0.986624
S102	Maiwa	68050170	67410571	0.990601
S31	Maiwa	69513431	68450861	0.984714
S32	Maiwa	68415782	67334897	0.984201
S33	Maiwa	75704248	74651868	0.986099
S34	Maiwa	116121129	115187554	0.99196
S35	Maiwa	146989473	145784481	0.991802
S36	Maiwa	88249313	87078919	0.986738
S37	Maiwa	71414929	70807053	0.991488
S38	Maiwa	106157019	104749302	0.986739
S39	Maiwa	85423213	84705914	0.991603
S40	Maiwa	66884239	65954249	0.986096
S41	Maiwa	95684355	94357361	0.986132
S42	Maiwa	98869712	97689761	0.988066
S43	Maiwa	79071695	77973319	0.986109
S44	Maiwa	86913319	86166943	0.991412
S45	Maiwa	75565367	74545627	0.986505
S46	Maiwa	72053559	70981636	0.985123
S47	Maiwa	71125235	70135602	0.986086
S477	Maiwa	97306519	95986589	0.986435
S48	Maiwa	92818123	91448756	0.985247
S487	Maiwa	83753529	82587253	0.986075
S49	Maiwa	79324314	78207749	0.985924
S50	Maiwa	78558794	77468943	0.986127
S51	Maiwa	107756070	106414506	0.98755
S52	Maiwa	75010823	73972717	0.986161
S53	Maiwa	75116186	74042667	0.985709
S54	Maiwa	125940222	124208312	0.986248
S55	Maiwa	108892395	107353453	0.985867
S56	Maiwa	94719952	93427344	0.986353
S57	Maiwa	114781426	113150343	0.98579
S58	Maiwa	185580734	183036688	0.986291
S59	Maiwa	125467408	123885937	0.987395
S60	Maiwa	131756128	130053702	0.987079
S61	Maiwa	86751716	85994550	0.991272
S62	Maiwa	153481865	151174252	0.984965
S63	Maiwa	72525628	71619991	0.987513
S64	Maiwa	84378932	83245896	0.986572
S65	Maiwa	116169080	114611218	0.98659
S66	Maiwa	71979377	71008502	0.986512
S67	Maiwa	69706645	68627014	0.984512
S68	Maiwa	135173696	133344995	0.986471
S69	Maiwa	104849943	103408275	0.98625
S70	Maiwa	92441201	91150606	0.986039
S71	Maiwa	76482273	75404721	0.985911
S72	Maiwa	70899941	69957321	0.986705
S73	Maiwa	169191099	167177706	0.9881
S74	Maiwa	78229106	77315277	0.988319
S75	Maiwa	82683643	81480457	0.985448
S76	Maiwa	118239262	116644745	0.986514
S77	Maiwa	96145031	94812553	0.986141
S78	Maiwa	95911329	94679900	0.987161
S79	Maiwa	86292480	85076456	0.985908
S80	Maiwa	94404947	93182041	0.987046
S81	Maiwa	65551618	64566362	0.98497
S82	Maiwa	84260071	83398353	0.989773
S83	Maiwa	88810144	87791070	0.988525
S84	Maiwa	100437099	99355119	0.989227
S85	Maiwa	77382171	76462017	0.988109
S86	Maiwa	97912475	96745989	0.988086
S88	Maiwa	83594834	82586259	0.987935
S89	Maiwa	74908466	74016588	0.988094
S90	Maiwa	100058112	99645954	0.995881
S91	Maiwa	107066164	106046655	0.990478
S92	Maiwa	97586891	96559691	0.989474
S93	Maiwa	81671833	80477111	0.985372
S94	Maiwa	68217877	67185558	0.984867
S95	Maiwa	121231581	119988882	0.989749
S96	Maiwa	82765520	81006631	0.978749
S97	Maiwa	76761325	75887706	0.988619
S98	Maiwa	68130004	67262492	0.987267
S99	Maiwa	117968891	116932409	0.991214
LR01	Leather	92249640	81225904	0.839608
LR02	Leather	103975804	92021834	0.643299
LR03	Leather	125600734	110289906	0.00623681
LR04	Leather	92212408	65715046	0.0232087
LR05	Leather	123220578	102410098	0.0478662

## Sheet: Table S2
Supplementary Table S2: Results of runs of homozygosity (ROH) detected in Maiwa and Jiulong yaks
Populations	SampleID	Chromosome	Number of SNPs	Start positions	End positions	Length of ROH (bp)
Maiwa	S100	1	43	20039179	23718054	3678875
Maiwa	S100	2	43	137658149	138522412	864263
Maiwa	S100	3	24	21882178	22703139	820961
Maiwa	S100	3	33	55222781	55985253	762472
Maiwa	S100	4	32	2325297	6107359	3782062
Maiwa	S100	4	66	126431307	127947378	1516071
Maiwa	S100	4	55	127948368	128642294	693926
Maiwa	S100	5	77	80142795	81108379	965584
Maiwa	S100	6	23	55483564	56575067	1091503
Maiwa	S100	7	47	101500924	106111334	4610410
Maiwa	S100	7	43	121281646	124151157	2869511
Maiwa	S100	8	53	116785393	119575459	2790066
Maiwa	S100	10	28	16355352	17797741	1442389
Maiwa	S100	10	27	42869429	43631284	761855
Maiwa	S100	11	69	22861717	25317388	2455671
Maiwa	S100	13	43	31415451	33658469	2243018
Maiwa	S100	13	29	73429605	74495939	1066334
Maiwa	S100	13	25	87236605	88981336	1744731
Maiwa	S100	15	59	84454388	85261318	806930
Maiwa	S100	16	25	46229452	47085426	855974
Maiwa	S100	16	32	80294846	81116027	821181
Maiwa	S100	20	48	18856626	19792730	936104
Maiwa	S100	20	37	24336289	28538689	4202400
Maiwa	S100	20	29	45980098	46491493	511395
Maiwa	S100	20	27	51146318	52055555	909237
Maiwa	S100	22	34	54677411	55488380	810969
Maiwa	S100	23	35	9871467	10513817	642350
Maiwa	S100	25	37	1948798	5919097	3970299
Maiwa	S100	27	84	11494098	17887291	6393193
Maiwa	S100	27	34	28668623	29496193	827570
Maiwa	S100	27	26	44248753	45713610	1464857
Maiwa	S100	29	42	11778515	12443639	665124
Maiwa	S101	1	43	150499516	152616689	2117173
Maiwa	S101	2	63	99200558	106579978	7379420
Maiwa	S101	2	42	137658114	138404082	745968
Maiwa	S101	3	20	21097258	21882210	784952
Maiwa	S101	3	23	84578890	85319722	740832
Maiwa	S101	4	31	2325732	6107359	3781627
Maiwa	S101	4	58	28009464	28864151	854687
Maiwa	S101	4	43	126668038	127948277	1280239
Maiwa	S101	4	52	127948368	128642254	693886
Maiwa	S101	5	29	51102990	51974356	871366
Maiwa	S101	6	80	42568804	45483786	2914982
Maiwa	S101	6	31	55483489	56575221	1091732
Maiwa	S101	6	37	68539840	71605325	3065485
Maiwa	S101	6	42	119956747	121010948	1054201
Maiwa	S101	7	41	10077199	10714744	637545
Maiwa	S101	8	50	1221319	2692602	1471283
Maiwa	S101	11	47	22861717	23841919	980202
Maiwa	S101	13	27	1269491	1831940	562449
Maiwa	S101	13	25	4419098	5362524	943426
Maiwa	S101	13	25	87236605	88981336	1744731
Maiwa	S101	15	38	83900873	85247447	1346574
Maiwa	S101	16	21	46229679	47085425	855746
Maiwa	S101	17	24	20273825	21253083	979258
Maiwa	S101	23	35	9871467	10513817	642350
Maiwa	S101	27	47	28668594	29496444	827850
Maiwa	S101	28	26	548418	1496045	947627
Maiwa	S102	1	49	2083595	4919876	2836281
Maiwa	S102	1	56	102745375	108811246	6065871
Maiwa	S102	1	53	150499516	153278569	2779053
Maiwa	S102	2	43	99200558	102568302	3367744
Maiwa	S102	2	38	137658180	138499202	841022
Maiwa	S102	3	76	8882202	9441185	558983
Maiwa	S102	4	48	127948397	128642253	693856
Maiwa	S102	5	28	26642611	27417255	774644
Maiwa	S102	5	20	51103061	51974293	871232
Maiwa	S102	5	28	77116580	78629452	1512872
Maiwa	S102	5	61	80142795	81108051	965256
Maiwa	S102	6	35	56288197	62149531	5861334
Maiwa	S102	6	22	65911239	67467203	1555964
Maiwa	S102	6	40	68539840	71605372	3065532
Maiwa	S102	6	25	119956886	121010791	1053905
Maiwa	S102	7	29	27781891	28413512	631621
Maiwa	S102	7	24	98064641	98834699	770058
Maiwa	S102	7	20	105338677	106111316	772639
Maiwa	S102	8	42	1221437	2687159	1465722
Maiwa	S102	8	56	10484004	11109562	625558
Maiwa	S102	10	41	42869335	43631295	761960
Maiwa	S102	10	21	75236251	75810434	574183
Maiwa	S102	13	21	4419098	5362479	943381
Maiwa	S102	13	20	73429349	73937380	508031
Maiwa	S102	13	23	87236605	88981323	1744718
Maiwa	S102	15	38	56991	1072362	1015371
Maiwa	S102	15	65	62640769	65815600	3174831
Maiwa	S102	15	60	84454432	85261342	806910
Maiwa	S102	16	24	80294846	81115930	821084
Maiwa	S102	20	31	6563436	7512369	948933
Maiwa	S102	20	50	18856587	19792709	936122
Maiwa	S102	24	26	5850192	6431741	581549
Maiwa	S102	24	21	6464823	8351114	1886291
Maiwa	S102	27	57	602618	6986805	6384187
Maiwa	S102	27	37	28668618	29496193	827575
Jiulong	S11	1	49	2083595	4919876	2836281
Jiulong	S11	1	44	102745375	108809303	6063928
Jiulong	S11	1	49	150499522	152616719	2117197
Jiulong	S11	2	25	147842816	148819850	977034
Jiulong	S11	3	26	8893342	9432462	539120
Jiulong	S11	3	26	20164465	21882247	1717782
Jiulong	S11	4	33	126668038	127948123	1280085
Jiulong	S11	4	57	127948353	128642271	693918
Jiulong	S11	5	26	51102990	51974291	871301
Jiulong	S11	5	34	76150133	78629295	2479162
Jiulong	S11	5	60	80142794	81108032	965238
Jiulong	S11	7	45	10077086	10714744	637658
Jiulong	S11	7	35	27781809	28413512	631703
Jiulong	S11	7	25	53475620	54242706	767086
Jiulong	S11	8	49	116785393	119575447	2790054
Jiulong	S11	10	21	42869388	43631096	761708
Jiulong	S11	10	52	69242569	75810434	6567865
Jiulong	S11	11	46	22861729	23841919	980190
Jiulong	S11	13	24	1269366	1783456	514090
Jiulong	S11	13	38	31415521	33658512	2242991
Jiulong	S11	13	20	73429349	73937380	508031
Jiulong	S11	13	24	73937390	74495939	558549
Jiulong	S11	15	43	62640769	64162666	1521897
Jiulong	S11	16	28	80294846	81115998	821152
Jiulong	S11	17	43	47768906	53246832	5477926
Jiulong	S11	19	70	40848325	44151424	3303099
Jiulong	S11	22	31	54677556	55488380	810824
Jiulong	S11	23	24	9871542	10513817	642275
Jiulong	S11	23	34	53041708	57129170	4087462
Jiulong	S11	24	38	5851297	6431873	580576
Jiulong	S11	27	84	11494098	17887291	6393193
Jiulong	S11	27	38	28668645	29496444	827799
Jiulong	S11	28	23	7055065	7803637	748572
Jiulong	S110	1	33	152616525	153278569	662044
Jiulong	S110	3	25	22703044	23822890	1119846
Jiulong	S110	3	44	90992350	93173141	2180791
Jiulong	S110	4	34	75840158	76977637	1137479
Jiulong	S110	4	45	127948353	128642193	693840
Jiulong	S110	5	26	51102990	51974291	871301
Jiulong	S110	5	82	80142794	81108522	965728
Jiulong	S110	6	23	44320135	45484065	1163930
Jiulong	S110	6	39	55483574	62149531	6665957
Jiulong	S110	6	44	65911239	68540193	2628954
Jiulong	S110	7	36	10077301	10714744	637443
Jiulong	S110	7	103	101500924	110622127	9121203
Jiulong	S110	8	43	10462203	11109380	647177
Jiulong	S110	8	51	116785393	119575455	2790062
Jiulong	S110	10	22	42869441	43631241	761800
Jiulong	S110	11	47	22861717	23841919	980202
Jiulong	S110	13	45	73429349	74495939	1066590
Jiulong	S110	13	23	87236605	88981323	1744718
Jiulong	S110	15	40	21005347	24278770	3273423
Jiulong	S110	16	25	46229452	47085426	855974
Jiulong	S110	16	21	80294846	81115905	821059
Jiulong	S110	19	42	40824650	44151156	3326506
Jiulong	S110	20	53	18856565	19792735	936170
Jiulong	S110	20	28	45980098	46491487	511389
Jiulong	S110	23	85	46497378	60716557	14219179
Jiulong	S110	27	50	6984752	11495480	4510728
Jiulong	S110	27	42	23946402	28827448	4881046
Jiulong	S110	28	29	548403	1496045	947642
Jiulong	S110	29	42	11778515	12443639	665124
Jiulong	S111	1	37	2083595	4919728	2836133
Jiulong	S111	1	33	57009392	57752044	742652
Jiulong	S111	2	65	99200506	106579970	7379464
Jiulong	S111	2	31	137658171	138404057	745886
Jiulong	S111	3	26	8893342	9432462	539120
Jiulong	S111	3	107	9455455	14106037	4650582
Jiulong	S111	3	24	21097591	21882313	784722
Jiulong	S111	3	32	55222781	55985237	762456
Jiulong	S111	3	105	98059258	98764687	705429
Jiulong	S111	4	41	4908	648631	643723
Jiulong	S111	4	38	71646562	76785247	5138685
Jiulong	S111	4	99	126431406	127948353	1516947
Jiulong	S111	5	26	1476883	2579753	1102870
Jiulong	S111	5	37	80142823	81107098	964275
Jiulong	S111	6	37	55483586	62149531	6665945
Jiulong	S111	7	44	10077101	10714744	637643
Jiulong	S111	7	24	27781930	28413459	631529
Jiulong	S111	7	28	53475598	54242706	767108
Jiulong	S111	7	26	98064641	98834743	770102
Jiulong	S111	7	65	101500933	110621346	9120413
Jiulong	S111	8	42	1221559	2692602	1471043
Jiulong	S111	8	52	10423170	11109354	686184
Jiulong	S111	8	53	116785393	119575459	2790066
Jiulong	S111	10	22	42869405	43631153	761748
Jiulong	S111	10	31	69242603	75236268	5993665
Jiulong	S111	11	47	22861717	23841919	980202
Jiulong	S111	13	29	73429605	74495939	1066334
Jiulong	S111	16	25	46229452	47085426	855974
Jiulong	S111	17	23	20273825	21253075	979250
Jiulong	S111	20	31	6563436	7512369	948933
Jiulong	S111	20	23	18854033	19670575	816542
Jiulong	S111	20	40	24336289	29024827	4688538
Jiulong	S111	20	25	45980224	46491523	511299
Jiulong	S111	20	23	48200243	48965092	764849
Jiulong	S111	23	29	9871515	10513817	642302
Jiulong	S111	27	41	28668619	29496444	827825
Jiulong	S111	28	26	548418	1496045	947627
Jiulong	S112	1	28	152616565	153278569	662004
Jiulong	S112	2	50	101808960	106580099	4771139
Jiulong	S112	2	23	137658180	138404028	745848
Jiulong	S112	3	25	8893342	9432427	539085
Jiulong	S112	3	35	55222781	55985341	762560
Jiulong	S112	3	26	98059258	98763062	703804
Jiulong	S112	4	54	71646562	76977569	5331007
Jiulong	S112	4	56	127948353	128642254	693901
Jiulong	S112	5	20	77779406	78629300	849894
Jiulong	S112	5	53	80142846	81107929	965083
Jiulong	S112	6	40	68539840	71605372	3065532
Jiulong	S112	6	42	119956747	121010948	1054201
Jiulong	S112	7	21	98064641	98830332	765691
Jiulong	S112	7	22	105338677	106111334	772657
Jiulong	S112	8	41	1221552	2687207	1465655
Jiulong	S112	8	33	10484004	11108556	624552
Jiulong	S112	10	47	42869242	43631295	762053
Jiulong	S112	11	47	22861717	23841919	980202
Jiulong	S112	13	26	73937379	74495935	558556
Jiulong	S112	13	23	87236605	88981323	1744718
Jiulong	S112	15	25	56991	710713	653722
Jiulong	S112	15	43	62640769	64162666	1521897
Jiulong	S112	16	24	46229608	47085426	855818
Jiulong	S112	20	20	18856565	19670567	814002
Jiulong	S112	20	40	24336289	29024827	4688538
Jiulong	S112	20	25	45980148	46491493	511345
Jiulong	S112	20	39	46491505	48965092	2473587
Jiulong	S112	23	35	9871467	10513817	642350
Jiulong	S112	23	85	37980384	39480029	1499645
Jiulong	S112	23	56	46497378	53041953	6544575
Jiulong	S112	24	24	5851297	6431827	580530
Jiulong	S112	27	62	23946402	29496444	5550042
Jiulong	S113	2	63	99200506	106579960	7379454
Jiulong	S113	2	42	137658128	138499202	841074
Jiulong	S113	2	25	147842816	148819850	977034
Jiulong	S113	3	35	21882177	22996340	1114163
Jiulong	S113	3	20	55222950	55985292	762342
Jiulong	S113	3	105	98059258	98764687	705429
Jiulong	S113	4	37	2288279	6453686	4165407
Jiulong	S113	4	66	28009277	28864151	854874
Jiulong	S113	4	34	75840158	76977637	1137479
Jiulong	S113	4	20	126668036	127947578	1279542
Jiulong	S113	4	50	127948390	128642254	693864
Jiulong	S113	5	26	77116570	78629295	1512725
Jiulong	S113	5	36	80142795	81106956	964161
Jiulong	S113	6	40	68539840	71605372	3065532
Jiulong	S113	6	26	119956789	121010791	1054002
Jiulong	S113	7	34	27781862	28413512	631650
Jiulong	S113	7	45	121281581	124151171	2869590
Jiulong	S113	8	45	1221319	2687166	1465847
Jiulong	S113	11	43	22861774	23841919	980145
Jiulong	S113	13	24	73937390	74495939	558549
Jiulong	S113	15	27	83900860	85245403	1344543
Jiulong	S113	17	24	20273824	21253075	979251
Jiulong	S113	20	26	18856587	19670617	814030
Jiulong	S113	23	43	53041696	57129233	4087537
Jiulong	S113	25	101	298690	917215	618525
Jiulong	S113	27	98	11493955	17887291	6393336
Jiulong	S113	27	38	28668607	29496182	827575
Jiulong	S113	27	46	44248681	47979076	3730395
Jiulong	S113	28	23	548417	1496018	947601
Jiulong	S113	28	54	7055050	7803880	748830
Jiulong	S114	1	39	20039191	23718039	3678848
Jiulong	S114	1	52	150499522	153278569	2779047
Jiulong	S114	2	48	99200506	102798904	3598398
Jiulong	S114	2	34	137658105	138404028	745923
Jiulong	S114	3	35	8893342	9437236	543894
Jiulong	S114	3	77	14105857	15945833	1839976
Jiulong	S114	3	29	21097258	21882313	785055
Jiulong	S114	3	23	84578890	85319722	740832
Jiulong	S114	3	32	90992350	92470107	1477757
Jiulong	S114	3	21	98059453	98763055	703602
Jiulong	S114	4	125	126664582	128642248	1977666
Jiulong	S114	5	27	77116567	78629295	1512728
Jiulong	S114	6	47	55483489	62149531	6666042
Jiulong	S114	7	41	10077086	10714669	637583
Jiulong	S114	8	37	1436115	2687207	1251092
Jiulong	S114	8	53	116785393	119575459	2790066
Jiulong	S114	10	35	42869291	43631158	761867
Jiulong	S114	11	22	22861888	23841919	980031
Jiulong	S114	11	41	61437786	64373891	2936105
Jiulong	S114	13	37	73429349	74495835	1066486
Jiulong	S114	15	26	83900873	85245403	1344530
Jiulong	S114	16	22	46229679	47085426	855747
Jiulong	S114	17	21	20273850	21253089	979239
Jiulong	S114	19	37	40848325	44151156	3302831
Jiulong	S114	20	39	163300	7484851	7321551
Jiulong	S114	20	47	18856587	19670822	814235
Jiulong	S114	20	21	45980094	46491393	511299
Jiulong	S114	22	31	54677556	55488380	810824
Jiulong	S114	23	35	9871467	10513817	642350
Jiulong	S114	23	35	53041696	57129140	4087444
Jiulong	S114	28	26	548418	1496045	947627
Jiulong	S114	28	68	7055050	8126260	1071210
Jiulong	S115	1	35	102745393	108809257	6063864
Jiulong	S115	2	36	99200506	102496230	3295724
Jiulong	S115	2	50	137658117	138522415	864298
Jiulong	S115	3	24	8893057	9431613	538556
Jiulong	S115	3	66	14105888	15945744	1839856
Jiulong	S115	3	44	21882177	23822890	1940713
Jiulong	S115	3	25	98059258	98763055	703797
Jiulong	S115	4	36	127947830	128641943	694113
Jiulong	S115	5	26	77116570	78629295	1512725
Jiulong	S115	5	58	80142846	81108051	965205
Jiulong	S115	6	51	55483601	62150186	6666585
Jiulong	S115	6	38	68539840	71605335	3065495
Jiulong	S115	7	22	105338677	106111334	772657
Jiulong	S115	10	25	42869434	43631264	761830
Jiulong	S115	12	36	85625931	86626041	1000110
Jiulong	S115	13	25	1269534	1831940	562406
Jiulong	S115	13	34	73429540	74495939	1066399
Jiulong	S115	13	25	87236605	88981336	1744731
Jiulong	S115	15	58	62640769	65815551	3174782
Jiulong	S115	15	27	83900817	85244884	1344067
Jiulong	S115	20	42	24336289	29024851	4688562
Jiulong	S115	23	35	9871467	10513817	642350
Jiulong	S115	24	20	6464830	8351168	1886338
Jiulong	S115	27	60	602618	6986820	6384202
Jiulong	S115	27	84	11494098	17887291	6393193
Jiulong	S115	28	26	548418	1496045	947627
Jiulong	S115	28	22	7055042	7803589	748547
Jiulong	S115	28	50	36693252	45999677	9306425
Jiulong	S116	1	25	142864268	144209007	1344739
Jiulong	S116	2	51	101808960	106580110	4771150
Jiulong	S116	2	21	118063752	118565891	502139
Jiulong	S116	2	27	137658119	138404016	745897
Jiulong	S116	3	33	21097291	22703109	1605818
Jiulong	S116	3	24	84016423	85319722	1303299
Jiulong	S116	3	26	98059258	98763062	703804
Jiulong	S116	4	32	126668038	127948103	1280065
Jiulong	S116	4	56	127948401	128642340	693939
Jiulong	S116	5	47	76150133	78676237	2526104
Jiulong	S116	5	35	80142823	81106956	964133
Jiulong	S116	6	23	44320135	45484065	1163930
Jiulong	S116	6	21	55483577	56575067	1091490
Jiulong	S116	6	37	68539876	71605372	3065496
Jiulong	S116	7	41	10077199	10714744	637545
Jiulong	S116	7	23	98064641	98830410	765769
Jiulong	S116	7	22	105338677	106111334	772657
Jiulong	S116	8	21	10484239	11109354	625115
Jiulong	S116	10	38	42869348	43631295	761947
Jiulong	S116	13	35	1269332	1831940	562608
Jiulong	S116	13	45	73429349	74495939	1066590
Jiulong	S116	15	20	56991	710693	653702
Jiulong	S116	16	31	80294846	81116011	821165
Jiulong	S116	17	20	20273850	21253083	979233
Jiulong	S116	17	33	47769021	53246832	5477811
Jiulong	S116	20	31	24336289	28538594	4202305
Jiulong	S116	20	20	48200265	48965092	764827
Jiulong	S116	23	33	9871468	10513809	642341
Jiulong	S116	23	32	32342774	37980240	5637466
Jiulong	S116	23	56	46497378	53041953	6544575
Jiulong	S116	27	123	6984752	17887291	10902539
Jiulong	S116	27	34	28668608	29496150	827542
Jiulong	S116	28	24	548417	1496025	947608
Jiulong	S117	1	76	102745375	108811564	6066189
Jiulong	S117	1	20	152616638	153278569	661931
Jiulong	S117	2	26	101808960	102798904	989944
Jiulong	S117	3	24	8893057	9431613	538556
Jiulong	S117	3	24	20164478	21882245	1717767
Jiulong	S117	3	26	22703033	23822890	1119857
Jiulong	S117	3	24	55222947	55985369	762422
Jiulong	S117	3	25	98059258	98763055	703797
Jiulong	S117	4	45	28009732	28774053	764321
Jiulong	S117	4	46	29912869	34305800	4392931
Jiulong	S117	4	53	127948361	128642254	693893
Jiulong	S117	5	26	51102990	51974291	871301
Jiulong	S117	5	28	76230626	78629295	2398669
Jiulong	S117	5	41	80142823	81107255	964432
Jiulong	S117	6	30	55483489	56575067	1091578
Jiulong	S117	6	38	66686108	68540193	1854085
Jiulong	S117	6	30	119956929	121010890	1053961
Jiulong	S117	7	35	10077301	10714728	637427
Jiulong	S117	7	26	98064641	98834743	770102
Jiulong	S117	10	26	16355390	17797742	1442352
Jiulong	S117	10	47	42869242	43631295	762053
Jiulong	S117	10	34	69242569	75236268	5993699
Jiulong	S117	11	40	22861806	23841899	980093
Jiulong	S117	12	22	28349440	29113066	763626
Jiulong	S117	13	22	3832352	5362479	1530127
Jiulong	S117	13	35	67295330	68212835	917505
Jiulong	S117	13	27	73937379	74495939	558560
Jiulong	S117	13	20	87236605	88981154	1744549
Jiulong	S117	15	67	84454403	85261382	806979
Jiulong	S117	16	25	46229452	47085426	855974
Jiulong	S117	18	40	16881795	19069149	2187354
Jiulong	S117	22	20	27127203	27691546	564343
Jiulong	S117	27	39	23946402	28668754	4722352
Jiulong	S117	27	22	28827445	29496444	668999
Jiulong	S117	27	20	44249021	45713610	1464589
Jiulong	S117	29	29	11778511	12409965	631454
Jiulong	S118	1	49	2083595	4919876	2836281
Jiulong	S118	2	26	101808960	102798904	989944
Jiulong	S118	2	26	137658126	138404016	745890
Jiulong	S118	3	33	8893094	9437133	544039
Jiulong	S118	3	24	84016423	85319722	1303299
Jiulong	S118	3	25	98059258	98763055	703797
Jiulong	S118	4	28	28011897	28864151	852254
Jiulong	S118	5	21	26642579	27417116	774537
Jiulong	S118	5	26	76230626	77779649	1549023
Jiulong	S118	6	39	55483564	62149509	6665945
Jiulong	S118	6	64	65911356	71605372	5694016
Jiulong	S118	7	28	53475598	54242706	767108
Jiulong	S118	7	21	98064641	98830332	765691
Jiulong	S118	7	47	101500924	106111334	4610410
Jiulong	S118	8	35	10484004	11108598	624594
Jiulong	S118	10	25	16355352	17797636	1442284
Jiulong	S118	10	47	42869242	43631295	762053
Jiulong	S118	10	20	61602999	62223812	620813
Jiulong	S118	13	34	1269358	1831940	562582
Jiulong	S118	13	27	73937379	74495939	558560
Jiulong	S118	15	59	84454388	85261318	806930
Jiulong	S118	16	32	80294846	81116027	821181
Jiulong	S118	17	22	20273850	21253117	979267
Jiulong	S118	17	44	47768887	53246832	5477945
Jiulong	S118	20	57	18853393	19670707	817314
Jiulong	S118	23	53	32058515	37980256	5921741
Jiulong	S118	24	20	5851273	6431781	580508
Jiulong	S118	27	41	604304	6986795	6382491
Jiulong	S118	28	25	548418	1496041	947623
Jiulong	S118	28	66	7055065	8126260	1071195
Jiulong	S119	1	43	20039179	23718054	3678875
Jiulong	S119	2	48	99200506	102798904	3598398
Jiulong	S119	2	20	118063758	118565891	502133
Jiulong	S119	3	167	8893131	9473130	579999
Jiulong	S119	3	71	13963500	15945725	1982225
Jiulong	S119	3	42	21882245	23822915	1940670
Jiulong	S119	3	98	98072505	98764687	692182
Jiulong	S119	4	25	2287793	3723250	1435457
Jiulong	S119	4	83	126668038	128642116	1974078
Jiulong	S119	5	21	26642579	27417116	774537
Jiulong	S119	5	29	51102990	51974356	871366
Jiulong	S119	5	21	76230572	77779482	1548910
Jiulong	S119	5	37	80142794	81106956	964162
Jiulong	S119	6	20	44320168	45484065	1163897
Jiulong	S119	6	43	56288204	62150082	5861878
Jiulong	S119	6	36	68539914	71605372	3065458
Jiulong	S119	6	26	119956929	121010843	1053914
Jiulong	S119	7	36	10077301	10714744	637443
Jiulong	S119	8	41	1436112	2692602	1256490
Jiulong	S119	11	47	22861717	23841919	980202
Jiulong	S119	13	20	73429349	73937380	508031
Jiulong	S119	15	37	64162487	65815600	1653113
Jiulong	S119	15	23	83900954	85244882	1343928
Jiulong	S119	16	25	46229452	47085426	855974
Jiulong	S119	17	23	20273850	21253118	979268
Jiulong	S119	17	43	47768906	53246832	5477926
Jiulong	S119	20	35	6563327	7512369	949042
Jiulong	S119	20	37	24336289	28538689	4202400
Jiulong	S119	23	35	9871467	10513817	642350
Jiulong	S119	24	22	6464823	8351136	1886313
Jiulong	S119	27	85	11494076	17887291	6393215
Jiulong	S119	27	24	28668754	29496444	827690
Jiulong	S119	27	23	44248821	45713610	1464789
Jiulong	S119	28	21	548418	1496015	947597
Jiulong	S119	28	34	7055050	7803736	748686
Jiulong	S119	29	42	11778515	12443639	665124
Jiulong	S119	29	29	23171439	24001201	829762
Jiulong	S12	1	37	20039191	23717981	3678790
Jiulong	S12	1	42	102745393	108811149	6065756
Jiulong	S12	2	51	101808960	106580110	4771150
Jiulong	S12	3	29	21097258	21882313	785055
Jiulong	S12	4	51	34064382	38787923	4723541
Jiulong	S12	4	78	127948067	128642295	694228
Jiulong	S12	5	29	1430896	2579797	1148901
Jiulong	S12	5	62	80142794	81108051	965257
Jiulong	S12	6	20	44320158	45484038	1163880
Jiulong	S12	6	21	65911403	67467316	1555913
Jiulong	S12	6	32	68539876	71605319	3065443
Jiulong	S12	6	42	119956747	121010948	1054201
Jiulong	S12	7	21	98064641	98830332	765691
Jiulong	S12	7	47	101500924	106111334	4610410
Jiulong	S12	8	41	10484004	11109380	625376
Jiulong	S12	10	47	42869242	43631295	762053
Jiulong	S12	13	41	31415546	33658523	2242977
Jiulong	S12	13	29	73429605	74495939	1066334
Jiulong	S12	13	21	87991929	88981336	989407
Jiulong	S12	15	30	84454540	85252641	798101
Jiulong	S12	16	25	46229452	47085426	855974
Jiulong	S12	16	35	80294846	81116050	821204
Jiulong	S12	18	40	16881795	19069149	2187354
Jiulong	S12	20	24	18856587	19670590	814003
Jiulong	S12	20	39	24336289	28538695	4202406
Jiulong	S12	20	30	45980094	46491493	511399
Jiulong	S12	20	90	52055579	52566134	510555
Jiulong	S12	23	34	9871468	10513817	642349
Jiulong	S12	23	65	46497534	57129224	10631690
Jiulong	S12	27	21	28827448	29496444	668996
Jiulong	S12	27	34	44247777	45713610	1465833
Jiulong	S12	28	27	548417	1496045	947628
Jiulong	S120	1	32	57009392	57752031	742639
Jiulong	S120	1	38	102745393	108809296	6063903
Jiulong	S120	1	45	150499516	152616694	2117178
Jiulong	S120	2	26	101808960	102798904	989944
Jiulong	S120	2	21	118063752	118565891	502139
Jiulong	S120	2	52	137658105	138522415	864310
Jiulong	S120	3	126	9468590	15945743	6477153
Jiulong	S120	3	42	21097291	22899006	1801715
Jiulong	S120	3	23	84578890	85319722	740832
Jiulong	S120	3	21	98059453	98763055	703602
Jiulong	S120	4	37	2288249	6453586	4165337
Jiulong	S120	4	78	28008609	28864151	855542
Jiulong	S120	4	59	71646562	76977637	5331075
Jiulong	S120	5	20	26642579	27417109	774530
Jiulong	S120	5	29	51102990	51974356	871366
Jiulong	S120	5	30	76230614	78629295	2398681
Jiulong	S120	5	35	80142795	81106822	964027
Jiulong	S120	6	22	44320158	45484065	1163907
Jiulong	S120	6	47	55483489	62149531	6666042
Jiulong	S120	7	36	10077301	10714744	637443
Jiulong	S120	7	23	98064641	98830410	765769
Jiulong	S120	7	22	105338677	106111334	772657
Jiulong	S120	8	42	1221559	2692602	1471043
Jiulong	S120	8	46	10423250	11109354	686104
Jiulong	S120	8	36	116785393	119574839	2789446
Jiulong	S120	10	47	42869242	43631295	762053
Jiulong	S120	11	41	61437786	64373891	2936105
Jiulong	S120	13	22	4419098	5362506	943408
Jiulong	S120	13	35	67295330	68212835	917505
Jiulong	S120	13	20	73429349	73937380	508031
Jiulong	S120	13	23	87236605	88981323	1744718
Jiulong	S120	15	65	62640769	65815600	3174831
Jiulong	S120	16	25	46229452	47085426	855974
Jiulong	S120	16	23	80294846	81115915	821069
Jiulong	S120	17	40	47768965	53558760	5789795
Jiulong	S120	19	46	40848325	44151240	3302915
Jiulong	S120	20	50	18856587	19792709	936122
Jiulong	S120	21	44	60425014	61428668	1003654
Jiulong	S120	22	31	54677556	55488380	810824
Jiulong	S120	23	35	9871467	10513817	642350
Jiulong	S120	23	54	46497378	53041859	6544481
Jiulong	S120	27	42	6984760	11495398	4510638
Jiulong	S120	27	46	28668594	29496425	827831
Jiulong	S120	28	26	548418	1496045	947627
Jiulong	S121	1	44	102745377	108811126	6065749
Jiulong	S121	1	34	152616524	153278569	662045
Jiulong	S121	2	43	101808960	106579970	4771010
Jiulong	S121	2	20	118063758	118565891	502133
Jiulong	S121	2	38	137658105	138404049	745944
Jiulong	S121	2	43	147842816	150010983	2168167
Jiulong	S121	3	24	84016423	85319722	1303299
Jiulong	S121	4	26	75840158	76977487	1137329
Jiulong	S121	5	26	51102990	51974291	871301
Jiulong	S121	5	22	77116708	78629295	1512587
Jiulong	S121	6	28	119956747	121010803	1054056
Jiulong	S121	7	23	98064641	98830410	765769
Jiulong	S121	7	39	121519154	124151184	2632030
Jiulong	S121	8	41	10484209	11109562	625353
Jiulong	S121	8	53	116785393	119575459	2790066
Jiulong	S121	10	25	16355352	17797636	1442284
Jiulong	S121	10	21	42869487	43631295	761808
Jiulong	S121	10	52	69242569	75810434	6567865
Jiulong	S121	11	69	22861729	25329863	2468134
Jiulong	S121	12	31	85626018	86626041	1000023
Jiulong	S121	13	25	3803043	5362506	1559463
Jiulong	S121	13	35	67295330	68212835	917505
Jiulong	S121	13	23	73937428	74495939	558511
Jiulong	S121	15	31	64162450	65815551	1653101
Jiulong	S121	15	53	83900954	85252965	1352011
Jiulong	S121	17	24	20273850	21253149	979299
Jiulong	S121	17	40	47768964	53246832	5477868
Jiulong	S121	19	41	40848325	44151184	3302859
Jiulong	S121	20	45	18856715	19792735	936020
Jiulong	S121	22	28	54677411	55488305	810894
Jiulong	S121	23	35	9871467	10513817	642350
Jiulong	S121	27	44	28668607	29496444	827837
Jiulong	S121	27	23	44248821	45713610	1464789
Jiulong	S121	29	30	23171439	24037017	865578
Jiulong	S122	2	39	101809181	106579974	4770793
Jiulong	S122	3	33	21097591	22703139	1605548
Jiulong	S122	3	21	22867311	23822908	955597
Jiulong	S122	4	60	28009424	28774053	764629
Jiulong	S122	4	38	29912887	34305780	4392893
Jiulong	S122	4	35	75840074	76977637	1137563
Jiulong	S122	4	102	126431307	127948257	1516950
Jiulong	S122	4	54	127948401	128642318	693917
Jiulong	S122	5	33	76230556	78629295	2398739
Jiulong	S122	5	62	80142795	81108067	965272
Jiulong	S122	6	50	32237619	35554433	3316814
Jiulong	S122	7	45	10077086	10714744	637658
Jiulong	S122	7	26	27781891	28413459	631568
Jiulong	S122	7	47	101500924	106111334	4610410
Jiulong	S122	8	46	928293	2687145	1758852
Jiulong	S122	8	48	116785393	119575427	2790034
Jiulong	S122	10	23	16355388	17797636	1442248
Jiulong	S122	10	22	42869429	43631208	761779
Jiulong	S122	10	39	61602999	69242761	7639762
Jiulong	S122	11	47	22861717	23841919	980202
Jiulong	S122	13	26	1269332	1783456	514124
Jiulong	S122	13	43	73429349	74495862	1066513
Jiulong	S122	13	25	87236605	88981336	1744731
Jiulong	S122	15	38	64162450	65815600	1653150
Jiulong	S122	15	31	84454540	85252947	798407
Jiulong	S122	16	22	46229679	47085426	855747
Jiulong	S122	16	24	80294846	81115930	821084
Jiulong	S122	20	20	18856587	19670575	813988
Jiulong	S122	20	31	45980148	46491547	511399
Jiulong	S122	22	20	27127203	27691546	564343
Jiulong	S122	27	85	11494076	17887291	6393215
Jiulong	S122	27	27	28668750	29496444	827694
Jiulong	S122	28	29	548403	1496045	947642
Jiulong	S122	28	37	7055065	7803807	748742
Jiulong	S122	29	28	11778515	12409965	631450
Jiulong	S123	1	43	20039179	23718054	3678875
Jiulong	S123	1	27	57009430	57752031	742601
Jiulong	S123	1	38	102745375	108809252	6063877
Jiulong	S123	2	26	101808960	102798904	989944
Jiulong	S123	2	25	147842816	148819850	977034
Jiulong	S123	3	26	8893342	9432462	539120
Jiulong	S123	3	24	84016423	85319722	1303299
Jiulong	S123	3	96	98072505	98764667	692162
Jiulong	S123	4	70	34305696	38788141	4482445
Jiulong	S123	4	34	75840158	76977637	1137479
Jiulong	S123	4	166	126431372	128642312	2210940
Jiulong	S123	5	20	1430704	2578068	1147364
Jiulong	S123	5	32	55105627	57461705	2356078
Jiulong	S123	6	40	55483564	62149531	6665967
Jiulong	S123	6	25	119956929	121010803	1053874
Jiulong	S123	7	30	98064641	98834875	770234
Jiulong	S123	7	40	101500924	106111284	4610360
Jiulong	S123	7	43	121281646	124151157	2869511
Jiulong	S123	8	30	928293	1436208	507915
Jiulong	S123	10	21	42869406	43631153	761747
Jiulong	S123	11	46	22861729	23841919	980190
Jiulong	S123	13	24	73937390	74495939	558549
Jiulong	S123	13	22	87236605	88981165	1744560
Jiulong	S123	15	30	83900954	85245485	1344531
Jiulong	S123	16	25	46229452	47085426	855974
Jiulong	S123	17	20	20273850	21253083	979233
Jiulong	S123	20	20	18856587	19670575	813988
Jiulong	S123	20	38	24336289	28538694	4202405
Jiulong	S123	20	20	45980224	46491484	511260
Jiulong	S123	20	86	52055578	52566062	510484
Jiulong	S123	23	23	9871543	10513817	642274
Jiulong	S123	23	56	46497378	53041953	6544575
Jiulong	S123	27	98	11493955	17887291	6393336
Jiulong	S123	28	26	548417	1496041	947624
Jiulong	S123	29	31	11778515	12443559	665044
Jiulong	S13	1	43	20039179	23718054	3678875
Jiulong	S13	1	33	57009392	57752044	742652
Jiulong	S13	1	37	150499516	152616667	2117151
Jiulong	S13	2	26	101808960	102798904	989944
Jiulong	S13	2	50	137658105	138522389	864284
Jiulong	S13	3	62	8893342	9440279	546937
Jiulong	S13	3	62	13963500	15945675	1982175
Jiulong	S13	3	101	98059381	98764667	705286
Jiulong	S13	4	59	71646562	76977637	5331075
Jiulong	S13	4	65	126431559	127948123	1516564
Jiulong	S13	4	24	127948399	128642073	693674
Jiulong	S13	5	43	27417285	29773384	2356099
Jiulong	S13	5	28	51103007	51974356	871349
Jiulong	S13	5	22	76230614	77779554	1548940
Jiulong	S13	5	56	80142846	81108032	965186
Jiulong	S13	6	36	55483586	62149509	6665923
Jiulong	S13	7	21	98064641	98830332	765691
Jiulong	S13	8	58	928240	2692602	1764362
Jiulong	S13	8	35	10484004	11108598	624594
Jiulong	S13	8	23	63694118	64461630	767512
Jiulong	S13	10	39	42869346	43631295	761949
Jiulong	S13	10	39	61602999	69242761	7639762
Jiulong	S13	10	25	75236105	75810357	574252
Jiulong	S13	11	43	22861774	23841919	980145
Jiulong	S13	12	20	85626132	86626041	999909
Jiulong	S13	13	20	218600	1269309	1050709
Jiulong	S13	13	29	73429605	74495939	1066334
Jiulong	S13	17	24	75211733	75986198	774465
Jiulong	S13	20	42	24336289	29024851	4688562
Jiulong	S13	23	35	9871467	10513817	642350
Jiulong	S13	23	54	32058515	37980257	5921742
Jiulong	S13	23	80	37980417	39479413	1498996
Jiulong	S13	23	75	46497404	57129223	10631819
Jiulong	S13	27	24	28668754	29496444	827690
Jiulong	S14	2	26	101808960	102798904	989944
Jiulong	S14	2	22	137658149	138404015	745866
Jiulong	S14	3	80	14105811	15945833	1840022
Jiulong	S14	3	48	21097258	22996340	1899082
Jiulong	S14	3	25	55222852	55985237	762385
Jiulong	S14	3	102	98059407	98764687	705280
Jiulong	S14	4	116	28012673	38788038	10775365
Jiulong	S14	4	22	126668017	127947578	1279561
Jiulong	S14	4	53	127947830	128642061	694231
Jiulong	S14	5	29	51102990	51974356	871366
Jiulong	S14	5	30	76230572	77779649	1549077
Jiulong	S14	5	49	80142823	81107641	964818
Jiulong	S14	6	23	44320135	45484065	1163930
Jiulong	S14	6	21	55483586	56575221	1091635
Jiulong	S14	6	86	62149365	71605319	9455954
Jiulong	S14	6	27	119956747	121010791	1054044
Jiulong	S14	7	45	10077086	10714744	637658
Jiulong	S14	7	21	98064641	98830332	765691
Jiulong	S14	7	47	101500924	106111334	4610410
Jiulong	S14	10	41	42869335	43631295	761960
Jiulong	S14	11	39	11466009	14688850	3222841
Jiulong	S14	11	47	22861717	23841919	980202
Jiulong	S14	12	56	61461716	69785669	8323953
Jiulong	S14	13	23	87236605	88981323	1744718
Jiulong	S14	16	23	46229452	47085409	855957
Jiulong	S14	18	54	16881795	19070772	2188977
Jiulong	S14	19	46	40848325	44151240	3302915
Jiulong	S14	20	40	24336289	29024827	4688538
Jiulong	S14	20	25	45980148	46491493	511345
Jiulong	S14	23	62	37981534	39477022	1495488
Jiulong	S14	27	57	23946402	29496193	5549791
Jiulong	S14	28	26	548418	1496045	947627
Jiulong	S18	1	38	20039236	23718054	3678818
Jiulong	S18	1	27	57009438	57752044	742606
Jiulong	S18	2	43	137658149	138522412	864263
Jiulong	S18	3	24	8893094	9431723	538629
Jiulong	S18	3	41	21097277	22898548	1801271
Jiulong	S18	3	101	98059453	98764687	705234
Jiulong	S18	4	27	28012613	28864151	851538
Jiulong	S18	4	30	127948368	128642088	693720
Jiulong	S18	5	43	27417285	29773384	2356099
Jiulong	S18	5	26	51102990	51974291	871301
Jiulong	S18	5	28	76230626	78629295	2398669
Jiulong	S18	6	36	55483601	62149531	6665930
Jiulong	S18	6	35	68539840	71605319	3065479
Jiulong	S18	6	38	119956886	121010938	1054052
Jiulong	S18	7	22	98064641	98830396	765755
Jiulong	S18	7	22	105338677	106111334	772657
Jiulong	S18	8	41	1436112	2692602	1256490
Jiulong	S18	8	21	63694147	64461630	767483
Jiulong	S18	10	20	61602999	62223812	620813
Jiulong	S18	13	31	3832352	5362752	1530400
Jiulong	S18	13	27	73937379	74495939	558560
Jiulong	S18	15	60	62640797	65815573	3174776
Jiulong	S18	16	25	46229452	47085426	855974
Jiulong	S18	17	21	75212822	75986303	773481
Jiulong	S18	19	52	40832514	44151262	3318748
Jiulong	S18	20	25	6563162	7484865	921703
Jiulong	S18	20	53	18856587	19792743	936156
Jiulong	S18	20	40	24336289	29024827	4688538
Jiulong	S18	20	20	48200265	48965092	764827
Jiulong	S18	23	35	9871467	10513817	642350
Jiulong	S18	23	42	53041701	57129233	4087532
Jiulong	S18	27	103	599710	6986795	6387085
Jiulong	S18	27	41	28668619	29496444	827825
Jiulong	S18	28	31	7055050	7803693	748643
Jiulong	S21	1	46	102745393	108811192	6065799
Jiulong	S21	2	39	137658180	138522389	864209
Jiulong	S21	3	25	8893342	9432427	539085
Jiulong	S21	3	24	21097291	21882309	785018
Jiulong	S21	3	23	21882322	22996442	1114120
Jiulong	S21	3	21	98059379	98763011	703632
Jiulong	S21	4	60	28009431	28864151	854720
Jiulong	S21	4	59	71646562	76977637	5331075
Jiulong	S21	4	24	127948385	128642061	693676
Jiulong	S21	5	45	51102990	55105849	4002859
Jiulong	S21	6	70	42572302	45484038	2911736
Jiulong	S21	6	52	55483586	62150186	6666600
Jiulong	S21	6	34	66686216	68540193	1853977
Jiulong	S21	6	40	119956886	121010948	1054062
Jiulong	S21	7	21	98064641	98830332	765691
Jiulong	S21	7	22	105338677	106111334	772657
Jiulong	S21	7	44	121281581	124151157	2869576
Jiulong	S21	8	46	1221537	2692602	1471065
Jiulong	S21	10	47	42869242	43631295	762053
Jiulong	S21	10	25	75236146	75810434	574288
Jiulong	S21	11	47	22861717	23841919	980202
Jiulong	S21	13	25	1269534	1831940	562406
Jiulong	S21	13	23	3803037	5247006	1443969
Jiulong	S21	13	26	73937380	74495939	558559
Jiulong	S21	13	25	87236605	88981336	1744731
Jiulong	S21	15	65	62640769	65815600	3174831
Jiulong	S21	15	65	83900873	85261308	1360435
Jiulong	S21	16	22	46229679	47085426	855747
Jiulong	S21	17	23	75212762	75986198	773436
Jiulong	S21	18	116	16881932	19079144	2197212
Jiulong	S21	20	25	6563436	7484986	921550
Jiulong	S21	20	40	24336289	29024827	4688538
Jiulong	S21	23	35	9871467	10513817	642350
Jiulong	S21	23	75	37981534	39480029	1498495
Jiulong	S21	27	72	601068	6986805	6385737
Jiulong	S21	27	33	23946402	28668690	4722288
Jiulong	S21	27	28	28668732	29496444	827712
Jiulong	S22	1	43	20039179	23718054	3678875
Jiulong	S22	1	33	152616525	153278569	662044
Jiulong	S22	2	21	118063752	118565891	502139
Jiulong	S22	2	51	137658105	138522412	864307
Jiulong	S22	3	29	92469799	93173141	703342
Jiulong	S22	4	61	28009424	28864151	854727
Jiulong	S22	4	59	71646562	76977637	5331075
Jiulong	S22	4	69	126431431	127947701	1516270
Jiulong	S22	4	36	127948353	128642111	693758
Jiulong	S22	5	28	51102990	51974328	871338
Jiulong	S22	5	25	77116669	78629300	1512631
Jiulong	S22	6	26	55483531	56575221	1091690
Jiulong	S22	6	42	119956747	121010948	1054201
Jiulong	S22	7	39	10077262	10714744	637482
Jiulong	S22	7	34	27781809	28413471	631662
Jiulong	S22	7	22	98064641	98830396	765755
Jiulong	S22	7	40	99430998	101501192	2070194
Jiulong	S22	13	61	73429605	79754152	6324547
Jiulong	S22	13	22	87236605	88981165	1744560
Jiulong	S22	15	23	84454480	85247456	792976
Jiulong	S22	17	26	75211733	75986222	774489
Jiulong	S22	19	71	40832514	44151424	3318910
Jiulong	S22	20	51	18853391	19670575	817184
Jiulong	S22	20	42	24336289	29024851	4688562
Jiulong	S22	23	35	9871467	10513817	642350
Jiulong	S22	23	44	32059035	37979990	5920955
Jiulong	S22	23	78	46497378	57129212	10631834
Jiulong	S22	27	73	11494076	17886699	6392623
Jiulong	S22	27	23	28668750	29496381	827631
Jiulong	S22	29	32	11778500	12409965	631465
Jiulong	S23	1	44	102745375	108809303	6063928
Jiulong	S23	1	24	152616592	153278569	661977
Jiulong	S23	2	20	118063758	118565891	502133
Jiulong	S23	2	40	137658180	138522412	864232
Jiulong	S23	3	23	21882245	22898548	1016303
Jiulong	S23	3	70	90992105	92470107	1478002
Jiulong	S23	4	28	28011888	28774053	762165
Jiulong	S23	4	44	34305705	38787923	4482218
Jiulong	S23	4	35	71646596	76785285	5138689
Jiulong	S23	4	48	127948398	128642254	693856
Jiulong	S23	5	21	26642579	27417116	774537
Jiulong	S23	5	53	51103074	57461705	6358631
Jiulong	S23	6	22	44320158	45484065	1163907
Jiulong	S23	6	20	55483586	56575067	1091481
Jiulong	S23	6	20	65911403	67467203	1555800
Jiulong	S23	7	38	10077274	10714744	637470
Jiulong	S23	7	28	53475606	54244406	768800
Jiulong	S23	7	20	98064644	98830332	765688
Jiulong	S23	7	47	121281581	124151185	2869604
Jiulong	S23	8	50	10484004	11109484	625480
Jiulong	S23	9	46	101851535	102473369	621834
Jiulong	S23	10	21	42869487	43631295	761808
Jiulong	S23	10	33	69242569	75236260	5993691
Jiulong	S23	12	35	85625974	86626041	1000067
Jiulong	S23	13	25	73937381	74495939	558558
Jiulong	S23	15	38	64162450	65815600	1653150
Jiulong	S23	16	25	46229452	47085426	855974
Jiulong	S23	19	51	40848325	44151262	3302937
Jiulong	S23	20	28	6563469	7512362	948893
Jiulong	S23	20	41	18856715	19670829	814114
Jiulong	S23	20	42	24336289	29024851	4688562
Jiulong	S23	20	50	51146318	52156009	1009691
Jiulong	S23	23	55	46497398	53041953	6544555
Jiulong	S23	27	42	606988	6986818	6379830
Jiulong	S23	27	29	28668623	29496144	827521
Jiulong	S23	28	67	7055061	8126260	1071199
Jiulong	S24	1	47	150499522	152616714	2117192
Jiulong	S24	2	49	101808997	106580099	4771102
Jiulong	S24	3	98	98059453	98764665	705212
Jiulong	S24	4	50	4684	648569	643885
Jiulong	S24	4	35	75840074	76977637	1137563
Jiulong	S24	4	43	126668038	127948277	1280239
Jiulong	S24	4	24	127948368	128642060	693692
Jiulong	S24	5	79	80142834	81108522	965688
Jiulong	S24	6	23	44320135	45484065	1163930
Jiulong	S24	6	30	55483489	56575067	1091578
Jiulong	S24	6	35	119956886	121010900	1054014
Jiulong	S24	7	21	98064641	98830332	765691
Jiulong	S24	7	36	99430998	101501166	2070168
Jiulong	S24	7	22	105338677	106111334	772657
Jiulong	S24	10	20	42869492	43631295	761803
Jiulong	S24	10	34	75236063	75810434	574371
Jiulong	S24	11	47	22861717	23841919	980202
Jiulong	S24	12	55	61849083	69785669	7936586
Jiulong	S24	13	22	183162	891250	708088
Jiulong	S24	13	24	4419098	5362516	943418
Jiulong	S24	13	45	73429349	74495939	1066590
Jiulong	S24	13	25	87236605	88981336	1744731
Jiulong	S24	15	38	64162450	65815600	1653150
Jiulong	S24	15	25	83900954	85245403	1344449
Jiulong	S24	16	25	46229452	47085426	855974
Jiulong	S24	16	23	80294846	81115915	821069
Jiulong	S24	17	20	20273850	21253083	979233
Jiulong	S24	17	31	75211594	75986198	774604
Jiulong	S24	18	54	16881795	19070772	2188977
Jiulong	S24	23	20	9871564	10513817	642253
Jiulong	S24	27	29	28668661	29496151	827490
Jiulong	S24	27	20	44249021	45713610	1464589
Jiulong	S24	28	53	7055050	7803878	748828
Jiulong	S24	28	47	36693258	45999538	9306280
Jiulong	S25	2	32	99200568	102496236	3295668
Jiulong	S25	2	25	147842816	148819850	977034
Jiulong	S25	3	29	20164484	21882309	1717825
Jiulong	S25	4	35	75840074	76977637	1137563
Jiulong	S25	4	42	126667738	127947578	1279840
Jiulong	S25	5	35	51103152	55105848	4002696
Jiulong	S25	5	29	76230614	77779650	1549036
Jiulong	S25	5	53	80142795	81107858	965063
Jiulong	S25	6	47	55483489	62149531	6666042
Jiulong	S25	6	39	119956929	121010948	1054019
Jiulong	S25	7	22	105338677	106111334	772657
Jiulong	S25	7	45	121281581	124151171	2869590
Jiulong	S25	8	28	10484130	11108622	624492
Jiulong	S25	10	35	42869242	43631130	761888
Jiulong	S25	10	22	75236196	75810434	574238
Jiulong	S25	11	47	22861717	23841919	980202
Jiulong	S25	12	35	85625974	86626041	1000067
Jiulong	S25	13	52	73937390	79754038	5816648
Jiulong	S25	13	22	87236605	88981165	1744560
Jiulong	S25	15	56	62640927	65815600	3174673
Jiulong	S25	16	22	46229679	47085426	855747
Jiulong	S25	16	21	80294846	81115905	821059
Jiulong	S25	18	35	16881876	19069149	2187273
Jiulong	S25	20	21	6563327	7484865	921538
Jiulong	S25	20	88	18853320	19792735	939415
Jiulong	S25	20	32	45980098	46491523	511425
Jiulong	S25	23	35	9871467	10513817	642350
Jiulong	S25	23	80	37980327	39479337	1499010
Jiulong	S25	24	32	5850028	6431690	581662
Jiulong	S25	27	120	6984766	17887291	10902525
Jiulong	S25	27	30	28668690	29496444	827754
Jiulong	S25	28	60	7055061	7803902	748841
Jiulong	S26	2	73	99200506	106580110	7379604
Jiulong	S26	2	32	137658180	138404082	745902
Jiulong	S26	3	24	21097291	21882309	785018
Jiulong	S26	3	25	21882335	22996785	1114450
Jiulong	S26	4	69	126668038	128642035	1973997
Jiulong	S26	5	60	80142794	81108032	965238
Jiulong	S26	6	20	44320158	45484038	1163880
Jiulong	S26	6	60	65911239	71605319	5694080
Jiulong	S26	6	26	119956886	121010803	1053917
Jiulong	S26	7	45	10077086	10714744	637658
Jiulong	S26	7	21	98064641	98830332	765691
Jiulong	S26	7	44	121281581	124151157	2869576
Jiulong	S26	8	41	10462213	11109354	647141
Jiulong	S26	8	37	116785393	119575329	2789936
Jiulong	S26	10	31	75236093	75810434	574341
Jiulong	S26	11	47	22861717	23841919	980202
Jiulong	S26	12	31	85626018	86626041	1000023
Jiulong	S26	13	45	73429349	74495939	1066590
Jiulong	S26	13	23	87236605	88981323	1744718
Jiulong	S26	15	62	62640798	65815600	3174802
Jiulong	S26	15	65	83900954	85261318	1360364
Jiulong	S26	16	25	46229452	47085426	855974
Jiulong	S26	16	27	80294846	81115992	821146
Jiulong	S26	19	70	40848325	44151424	3303099
Jiulong	S26	20	52	18856587	19792735	936148
Jiulong	S26	20	50	24336289	29024978	4688689
Jiulong	S26	20	20	48200265	48965092	764827
Jiulong	S26	20	92	52055579	52566142	510563
Jiulong	S26	27	25	28668753	29496444	827691
Jiulong	S26	28	27	548417	1496045	947628
Jiulong	S29	2	27	101808905	102798904	989999
Jiulong	S29	2	48	137658118	138522412	864294
Jiulong	S29	3	28	22703109	23822916	1119807
Jiulong	S29	3	21	98059453	98763055	703602
Jiulong	S29	4	27	28012663	28864196	851533
Jiulong	S29	4	59	71646562	76977637	5331075
Jiulong	S29	4	113	126668036	128642340	1974304
Jiulong	S29	6	24	55483564	56575221	1091657
Jiulong	S29	7	21	98064641	98830332	765691
Jiulong	S29	8	40	1436112	2687232	1251120
Jiulong	S29	8	20	63694118	64461549	767431
Jiulong	S29	8	53	116785393	119575459	2790066
Jiulong	S29	9	38	101855746	102473416	617670
Jiulong	S29	10	32	42869406	43631295	761889
Jiulong	S29	10	21	61602999	62223840	620841
Jiulong	S29	13	27	3803059	5362524	1559465
Jiulong	S29	13	37	31415518	33658508	2242990
Jiulong	S29	13	45	73429349	74495939	1066590
Jiulong	S29	13	25	87236605	88981336	1744731
Jiulong	S29	15	25	56991	710713	653722
Jiulong	S29	15	42	62640769	64162657	1521888
Jiulong	S29	16	25	46229452	47085426	855974
Jiulong	S29	16	24	80294846	81115930	821084
Jiulong	S29	17	24	75211733	75986198	774465
Jiulong	S29	19	38	40832514	44151156	3318642
Jiulong	S29	20	24	6563440	7484986	921546
Jiulong	S29	20	40	24336289	29024827	4688538
Jiulong	S29	22	29	54677556	55488359	810803
Jiulong	S29	23	35	9871467	10513817	642350
Jiulong	S29	23	49	32058604	37980240	5921636
Jiulong	S29	23	63	37981381	39477002	1495621
Jiulong	S29	24	28	5850190	6431741	581551
Jiulong	S29	25	101	298690	917215	618525
Jiulong	S29	27	129	599710	11495337	10895627
Jiulong	S29	27	47	28668594	29496444	827850
Jiulong	S30	1	31	102745397	108809243	6063846
Jiulong	S30	2	48	99200506	102798904	3598398
Jiulong	S30	3	30	8893094	9432462	539368
Jiulong	S30	3	34	20164465	21882335	1717870
Jiulong	S30	3	22	84578904	85319722	740818
Jiulong	S30	4	34	75840158	76977637	1137479
Jiulong	S30	4	63	127948213	128642253	694040
Jiulong	S30	5	43	51103008	55105849	4002841
Jiulong	S30	5	28	76230626	78629295	2398669
Jiulong	S30	5	28	80142795	81106580	963785
Jiulong	S30	7	36	10077301	10714744	637443
Jiulong	S30	7	29	27781891	28413512	631621
Jiulong	S30	7	21	98064641	98830332	765691
Jiulong	S30	7	22	105338677	106111334	772657
Jiulong	S30	8	54	928293	2692602	1764309
Jiulong	S30	8	36	10484240	11109562	625322
Jiulong	S30	8	52	116785393	119575458	2790065
Jiulong	S30	10	39	42869346	43631295	761949
Jiulong	S30	10	21	61602999	62223840	620841
Jiulong	S30	11	47	22861717	23841919	980202
Jiulong	S30	12	35	85625974	86626041	1000067
Jiulong	S30	13	26	1269332	1783456	514124
Jiulong	S30	13	20	3832352	5247006	1414654
Jiulong	S30	13	45	73429349	74495939	1066590
Jiulong	S30	16	24	80294846	81115930	821084
Jiulong	S30	17	23	20273850	21253118	979268
Jiulong	S30	20	47	18856680	19792735	936055
Jiulong	S30	23	35	9871467	10513817	642350
Jiulong	S30	23	75	37981534	39480029	1498495
Jiulong	S30	23	53	46497402	53041953	6544551
Jiulong	S30	24	20	5850160	6431690	581530
Jiulong	S30	24	25	6462983	8351136	1888153
Jiulong	S30	27	48	604530	6986820	6382290
Jiulong	S30	27	85	11494076	17887291	6393215
Jiulong	S30	27	47	28668594	29496444	827850
Jiulong	S30	28	37	548327	1496045	947718
Maiwa	S31	1	26	142864268	144209029	1344761
Maiwa	S31	1	25	152616583	153278569	661986
Maiwa	S31	3	43	21882322	23822961	1940639
Maiwa	S31	3	33	55222781	55985253	762472
Maiwa	S31	4	33	2325732	6453586	4127854
Maiwa	S31	4	117	28006757	28864151	857394
Maiwa	S31	4	71	34305656	38788139	4482483
Maiwa	S31	4	42	71646562	76785317	5138755
Maiwa	S31	4	68	126431529	127948103	1516574
Maiwa	S31	4	60	127948390	128642340	693950
Maiwa	S31	5	44	51102990	55105848	4002858
Maiwa	S31	5	94	80142795	81315062	1172267
Maiwa	S31	6	28	55483508	56575221	1091713
Maiwa	S31	6	40	119956886	121010948	1054062
Maiwa	S31	7	45	10077086	10714744	637658
Maiwa	S31	7	101	101500924	110622109	9121185
Maiwa	S31	7	41	121519133	124151157	2632024
Maiwa	S31	8	42	10462213	11109380	647167
Maiwa	S31	10	21	61602999	62223840	620841
Maiwa	S31	11	29	22861861	23841919	980058
Maiwa	S31	11	91	58845140	61437882	2592742
Maiwa	S31	13	20	67295597	68212835	917238
Maiwa	S31	13	24	87236631	88981336	1744705
Maiwa	S31	15	21	56991	710697	653706
Maiwa	S31	15	33	62640932	64162666	1521734
Maiwa	S31	16	24	46229608	47085426	855818
Maiwa	S31	16	23	80294846	81115915	821069
Maiwa	S31	20	21	18856565	19670575	814010
Maiwa	S31	20	42	24336289	29024851	4688562
Maiwa	S31	21	46	11557642	13549149	1991507
Maiwa	S31	22	32	54677411	55488359	810948
Maiwa	S31	23	35	9871467	10513817	642350
Maiwa	S31	27	51	602618	6986795	6384177
Maiwa	S31	27	84	11494098	17887291	6393193
Maiwa	S31	27	38	28668645	29496444	827799
Maiwa	S31	27	20	44249021	45713610	1464589
Maiwa	S31	28	46	7055065	7803835	748770
Maiwa	S31	28	50	36693252	45999677	9306425
Maiwa	S32	1	43	20039179	23718054	3678875
Maiwa	S32	1	33	57009392	57752044	742652
Maiwa	S32	1	27	142864282	144209206	1344924
Maiwa	S32	1	33	152616525	153278569	662044
Maiwa	S32	2	22	101809134	102798904	989770
Maiwa	S32	2	35	137658105	138404035	745930
Maiwa	S32	3	77	14105804	15945804	1840000
Maiwa	S32	3	28	21882322	23822890	1940568
Maiwa	S32	4	33	75840158	76977630	1137472
Maiwa	S32	4	44	127948401	128642252	693851
Maiwa	S32	5	34	76230626	78629522	2398896
Maiwa	S32	5	71	80142794	81108308	965514
Maiwa	S32	6	23	44320135	45484065	1163930
Maiwa	S32	6	30	55483489	56575067	1091578
Maiwa	S32	7	24	53475624	54242706	767082
Maiwa	S32	7	69	105338764	110622071	5283307
Maiwa	S32	8	32	928245	1436208	507963
Maiwa	S32	8	40	10484004	11109354	625350
Maiwa	S32	10	20	16355352	16988140	632788
Maiwa	S32	10	21	75236251	75810434	574183
Maiwa	S32	11	47	22861717	23841919	980202
Maiwa	S32	11	39	89527635	95773350	6245715
Maiwa	S32	13	22	4419098	5362506	943408
Maiwa	S32	13	35	73429536	74495939	1066403
Maiwa	S32	13	22	87991888	88981335	989447
Maiwa	S32	15	25	83900954	85245403	1344449
Maiwa	S32	16	22	46229679	47085426	855747
Maiwa	S32	17	32	47769184	53246832	5477648
Maiwa	S32	20	59	163209	7485001	7321792
Maiwa	S32	20	20	18856587	19670575	813988
Maiwa	S32	20	42	24336289	29024851	4688562
Maiwa	S32	23	35	9871467	10513817	642350
Maiwa	S32	27	40	6984767	11495403	4510636
Maiwa	S32	27	33	28668607	29496143	827536
Maiwa	S32	28	26	548418	1496045	947627
Maiwa	S32	28	63	7055050	7803912	748862
Maiwa	S33	1	26	142864268	144209029	1344761
Maiwa	S33	2	46	101809181	106580110	4770929
Maiwa	S33	2	39	137658180	138522389	864209
Maiwa	S33	3	26	8893342	9432462	539120
Maiwa	S33	3	28	20164478	21882278	1717800
Maiwa	S33	3	22	92469838	93173141	703303
Maiwa	S33	4	31	2325732	6107359	3781627
Maiwa	S33	4	64	127948295	128642307	694012
Maiwa	S33	5	29	51102990	51974356	871366
Maiwa	S33	5	41	76149971	77779522	1629551
Maiwa	S33	5	60	80142794	81108032	965238
Maiwa	S33	6	28	55483489	56575035	1091546
Maiwa	S33	6	31	119956929	121010891	1053962
Maiwa	S33	7	36	10077301	10714744	637443
Maiwa	S33	7	34	25444499	27782044	2337545
Maiwa	S33	7	28	53475598	54242706	767108
Maiwa	S33	7	44	121281646	124151171	2869525
Maiwa	S33	8	41	1221559	2687232	1465673
Maiwa	S33	8	23	63694118	64461630	767512
Maiwa	S33	10	21	75236251	75810434	574183
Maiwa	S33	11	47	22861717	23841919	980202
Maiwa	S33	11	33	61437789	64373840	2936051
Maiwa	S33	12	29	85626060	86626041	999981
Maiwa	S33	13	79	73429359	79754221	6324862
Maiwa	S33	14	48	83028442	88453265	5424823
Maiwa	S33	15	42	62640769	64162657	1521888
Maiwa	S33	15	39	83900860	85247447	1346587
Maiwa	S33	16	23	80294846	81115915	821069
Maiwa	S33	19	73	40832402	44151424	3319022
Maiwa	S33	20	29	6563469	7512369	948900
Maiwa	S33	20	21	45980094	46491393	511299
Maiwa	S33	22	20	54677719	55488380	810661
Maiwa	S33	27	85	11494076	17887291	6393215
Maiwa	S33	27	62	23946402	29496444	5550042
Maiwa	S33	28	26	548418	1496045	947627
Maiwa	S34	1	38	20039236	23718054	3678818
Maiwa	S34	1	64	102745375	108811468	6066093
Maiwa	S34	1	31	152616551	153278569	662018
Maiwa	S34	2	43	137658149	138522412	864263
Maiwa	S34	3	21	8893131	9431613	538482
Maiwa	S34	3	39	14105854	15518407	1412553
Maiwa	S34	3	25	98059379	98763062	703683
Maiwa	S34	4	73	34064412	38788141	4723729
Maiwa	S34	4	33	75840158	76977630	1137472
Maiwa	S34	4	57	126431418	127947388	1515970
Maiwa	S34	5	21	26642579	27417116	774537
Maiwa	S34	5	61	51102990	57461705	6358715
Maiwa	S34	5	77	80142795	81108379	965584
Maiwa	S34	6	62	55483489	62150186	6666697
Maiwa	S34	6	36	66686143	68540193	1854050
Maiwa	S34	7	33	27781809	28413463	631654
Maiwa	S34	7	22	98064641	98830396	765755
Maiwa	S34	7	43	101500989	106111334	4610345
Maiwa	S34	8	40	10484068	11109380	625312
Maiwa	S34	10	42	42869332	43631295	761963
Maiwa	S34	10	23	75236183	75810434	574251
Maiwa	S34	11	29	22861861	23841919	980058
Maiwa	S34	13	27	1269491	1831940	562449
Maiwa	S34	14	66	83028458	88456643	5428185
Maiwa	S34	16	21	46229679	47085425	855746
Maiwa	S34	20	41	24336289	29024846	4688557
Maiwa	S34	20	33	45980098	46491525	511427
Maiwa	S34	20	23	48200243	48965092	764849
Maiwa	S34	23	32	9871480	10513817	642337
Maiwa	S34	23	51	37981381	39476906	1495525
Maiwa	S34	24	41	5850192	6431841	581649
Maiwa	S34	27	85	11494076	17887291	6393215
Maiwa	S34	27	41	28668619	29496444	827825
Maiwa	S34	28	29	548403	1496045	947642
Maiwa	S35	1	41	150499516	152616680	2117164
Maiwa	S35	2	51	101808960	106580110	4771150
Maiwa	S35	2	40	137658180	138522412	864232
Maiwa	S35	3	23	8893131	9431723	538592
Maiwa	S35	3	32	21882181	22899047	1016866
Maiwa	S35	3	22	92469838	93173141	703303
Maiwa	S35	3	23	98059453	98763081	703628
Maiwa	S35	4	60	28009431	28864151	854720
Maiwa	S35	4	42	126667963	127948103	1280140
Maiwa	S35	5	45	51102990	55105849	4002859
Maiwa	S35	5	35	80142823	81106956	964133
Maiwa	S35	6	37	42574415	45483786	2909371
Maiwa	S35	6	30	55483489	56575067	1091578
Maiwa	S35	6	37	68539876	71605372	3065496
Maiwa	S35	6	42	119956747	121010948	1054201
Maiwa	S35	7	36	10077301	10714744	637443
Maiwa	S35	7	44	25444181	27782089	2337908
Maiwa	S35	7	37	101501072	106111334	4610262
Maiwa	S35	7	35	121519168	124151171	2632003
Maiwa	S35	8	39	1221552	2687166	1465614
Maiwa	S35	8	23	10484268	11109421	625153
Maiwa	S35	10	31	66557	3226308	3159751
Maiwa	S35	11	63	22861717	25317281	2455564
Maiwa	S35	12	30	85626037	86626041	1000004
Maiwa	S35	13	43	891231	1831940	940709
Maiwa	S35	13	26	3803043	5362514	1559471
Maiwa	S35	15	56	84454396	85261299	806903
Maiwa	S35	20	23	18856565	19670584	814019
Maiwa	S35	20	40	24336289	29024827	4688538
Maiwa	S35	20	39	45980224	46491655	511431
Maiwa	S35	22	21	54677713	55488380	810667
Maiwa	S35	23	35	9871467	10513817	642350
Maiwa	S35	23	78	37981381	39480029	1498648
Maiwa	S35	23	56	46497378	53041953	6544575
Maiwa	S35	24	36	5851270	6431851	580581
Maiwa	S35	27	47	28668594	29496444	827850
Maiwa	S35	29	42	11778515	12443639	665124
Maiwa	S36	1	42	102745393	108811149	6065756
Maiwa	S36	1	40	150499516	152616679	2117163
Maiwa	S36	2	21	118063752	118565891	502139
Maiwa	S36	2	33	147843003	150010983	2167980
Maiwa	S36	3	26	8893342	9432462	539120
Maiwa	S36	3	34	21097291	22703139	1605848
Maiwa	S36	3	30	22867382	23822958	955576
Maiwa	S36	4	31	2325732	6107359	3781627
Maiwa	S36	4	72	127947378	128642065	694687
Maiwa	S36	5	62	27417056	29639918	2222862
Maiwa	S36	5	34	51103166	55105849	4002683
Maiwa	S36	5	29	77116567	78629300	1512733
Maiwa	S36	6	38	55483577	62149531	6665954
Maiwa	S36	6	20	65911403	67467203	1555800
Maiwa	S36	6	30	119956929	121010890	1053961
Maiwa	S36	7	43	10077184	10714744	637560
Maiwa	S36	7	42	101500991	106111334	4610343
Maiwa	S36	10	25	75236146	75810434	574288
Maiwa	S36	11	57	58845298	61437782	2592484
Maiwa	S36	13	21	3803059	5247006	1443947
Maiwa	S36	13	22	87236605	88981165	1744560
Maiwa	S36	15	38	64162450	65815600	1653150
Maiwa	S36	15	43	84454387	85252641	798254
Maiwa	S36	16	25	80294846	81115944	821098
Maiwa	S36	20	40	24336289	29024827	4688538
Maiwa	S36	23	35	9871467	10513817	642350
Maiwa	S36	23	56	46497378	53041953	6544575
Maiwa	S36	24	20	5851273	6431781	580508
Maiwa	S36	25	47	1948798	5919202	3970404
Maiwa	S36	27	86	11494069	17887291	6393222
Maiwa	S36	27	62	23946402	29496444	5550042
Maiwa	S36	28	29	548403	1496045	947642
Maiwa	S37	1	36	20039298	23718054	3678756
Maiwa	S37	1	33	102745389	108809243	6063854
Maiwa	S37	2	47	99200506	102568302	3367796
Maiwa	S37	2	21	118063752	118565891	502139
Maiwa	S37	3	25	21097258	21882269	785011
Maiwa	S37	3	20	52025678	53955846	1930168
Maiwa	S37	3	24	84016423	85319722	1303299
Maiwa	S37	4	78	28009732	29913024	1903292
Maiwa	S37	4	89	126431431	127948257	1516826
Maiwa	S37	4	68	127948295	128642340	694045
Maiwa	S37	5	26	51102990	51974291	871301
Maiwa	S37	5	32	80142834	81106821	963987
Maiwa	S37	6	30	55483489	56575067	1091578
Maiwa	S37	6	35	119956747	121010892	1054145
Maiwa	S37	7	21	98064641	98830332	765691
Maiwa	S37	7	43	105338677	110621837	5283160
Maiwa	S37	8	30	928293	1436208	507915
Maiwa	S37	11	47	22861717	23841919	980202
Maiwa	S37	12	31	85626018	86626041	1000023
Maiwa	S37	14	57	1829554	2916415	1086861
Maiwa	S37	15	57	84454403	85261318	806915
Maiwa	S37	17	20	20273850	21253083	979233
Maiwa	S37	23	31	9871496	10513817	642321
Maiwa	S37	25	38	1948786	5919097	3970311
Maiwa	S37	27	43	28668608	29496444	827836
Maiwa	S37	28	26	548418	1496045	947627
Maiwa	S37	28	29	7055061	7803665	748604
Maiwa	S37	29	34	11778500	12410495	631995
Maiwa	S38	1	42	20039191	23718054	3678863
Maiwa	S38	2	63	99200506	106579960	7379454
Maiwa	S38	3	31	20164465	21882309	1717844
Maiwa	S38	3	24	55222947	55985369	762422
Maiwa	S38	3	24	84016423	85319722	1303299
Maiwa	S38	4	43	29912890	34305816	4392926
Maiwa	S38	4	33	126667800	127947461	1279661
Maiwa	S38	4	27	127948228	128642000	693772
Maiwa	S38	5	32	55105627	57461705	2356078
Maiwa	S38	5	32	76230626	78629511	2398885
Maiwa	S38	6	23	44320135	45484065	1163930
Maiwa	S38	6	22	55483574	56575067	1091493
Maiwa	S38	6	40	68539840	71605372	3065532
Maiwa	S38	6	31	119956886	121010890	1054004
Maiwa	S38	7	36	105338779	110621392	5282613
Maiwa	S38	7	34	121519175	124151184	2632009
Maiwa	S38	8	40	10462213	11109349	647136
Maiwa	S38	9	87	101408100	102324891	916791
Maiwa	S38	11	34	22861830	23841919	980089
Maiwa	S38	13	45	73429349	74495939	1066590
Maiwa	S38	13	25	87236605	88981336	1744731
Maiwa	S38	15	38	64162450	65815600	1653150
Maiwa	S38	16	25	46229452	47085426	855974
Maiwa	S38	16	21	80294846	81115905	821059
Maiwa	S38	20	48	18856630	19792735	936105
Maiwa	S38	20	40	24336289	29024827	4688538
Maiwa	S38	20	20	48200265	48965092	764827
Maiwa	S38	23	27	9871518	10513817	642299
Maiwa	S38	23	82	32058515	37982236	5923721
Maiwa	S38	23	54	46497378	53041859	6544481
Maiwa	S38	27	44	28668594	29496407	827813
Maiwa	S38	27	30	44247991	45713610	1465619
Maiwa	S39	1	43	20039179	23718054	3678875
Maiwa	S39	1	28	57009412	57752031	742619
Maiwa	S39	2	39	101809049	106579963	4770914
Maiwa	S39	2	20	147842945	148819850	976905
Maiwa	S39	3	24	84016423	85319722	1303299
Maiwa	S39	3	64	90992198	93173126	2180928
Maiwa	S39	4	120	28006757	28864196	857439
Maiwa	S39	4	25	127948368	128642061	693693
Maiwa	S39	5	24	1430643	2577965	1147322
Maiwa	S39	5	23	77779467	78629562	850095
Maiwa	S39	5	38	80142795	81107098	964303
Maiwa	S39	6	80	42568779	45483783	2915004
Maiwa	S39	6	55	66686216	71605372	4919156
Maiwa	S39	7	41	10077199	10714744	637545
Maiwa	S39	7	42	105338677	110621392	5282715
Maiwa	S39	8	20	63694147	64461561	767414
Maiwa	S39	8	53	116785393	119575459	2790066
Maiwa	S39	10	29	16355352	17797742	1442390
Maiwa	S39	10	45	42869291	43631295	762004
Maiwa	S39	13	34	4419098	5362804	943706
Maiwa	S39	13	20	73429406	74495700	1066294
Maiwa	S39	15	65	62640769	65815600	3174831
Maiwa	S39	15	24	83900954	85244884	1343930
Maiwa	S39	16	25	46229452	47085426	855974
Maiwa	S39	16	43	80294846	81116232	821386
Maiwa	S39	20	35	6563327	7512369	949042
Maiwa	S39	20	56	18856595	19792779	936184
Maiwa	S39	20	38	24336289	28538694	4202405
Maiwa	S39	23	35	9871467	10513817	642350
Maiwa	S39	23	48	46497449	53041953	6544504
Maiwa	S39	24	24	5851297	6431827	580530
Maiwa	S39	27	50	604299	6986818	6382519
Maiwa	S39	27	85	11494076	17887291	6393215
Maiwa	S39	27	36	28668594	29496143	827549
Maiwa	S39	27	23	44248821	45713610	1464789
Maiwa	S39	28	32	548363	1496045	947682
Maiwa	S39	28	35	7055042	7803736	748694
Jiulong	S4	1	38	20039236	23718054	3678818
Jiulong	S4	1	47	150499522	152616714	2117192
Jiulong	S4	2	25	101808997	102798904	989907
Jiulong	S4	2	49	137658105	138499202	841097
Jiulong	S4	3	28	21097258	21882309	785051
Jiulong	S4	4	124	126431401	128642051	2210650
Jiulong	S4	5	27	51102990	51974293	871303
Jiulong	S4	5	33	55105627	57461716	2356089
Jiulong	S4	5	36	76150133	78629300	2479167
Jiulong	S4	5	80	80142794	81108503	965709
Jiulong	S4	6	61	55483489	62150161	6666672
Jiulong	S4	6	34	119956747	121010891	1054144
Jiulong	S4	7	55	25444301	28413512	2969211
Jiulong	S4	7	22	98064641	98830396	765755
Jiulong	S4	7	22	105338677	106111334	772657
Jiulong	S4	10	41	42869335	43631295	761960
Jiulong	S4	12	56	61461716	69785669	8323953
Jiulong	S4	12	38	85625900	86626041	1000141
Jiulong	S4	13	29	73429605	74495939	1066334
Jiulong	S4	13	23	87236605	88981323	1744718
Jiulong	S4	15	41	84454596	85257661	803065
Jiulong	S4	16	25	46229452	47085426	855974
Jiulong	S4	16	21	80294846	81115905	821059
Jiulong	S4	17	47	47768839	53246832	5477993
Jiulong	S4	17	24	75212822	75986465	773643
Jiulong	S4	19	69	41325798	44151424	2825626
Jiulong	S4	22	32	54677483	55488380	810897
Jiulong	S4	23	24	9871542	10513817	642275
Jiulong	S4	24	24	5851297	6431827	580530
Jiulong	S4	27	62	23946402	29496444	5550042
Jiulong	S4	28	26	548418	1496045	947627
Jiulong	S4	28	69	7055042	8126260	1071218
Maiwa	S41	1	37	2083595	4919728	2836133
Maiwa	S41	1	43	20039179	23718054	3678875
Maiwa	S41	1	21	38069059	38595461	526402
Maiwa	S41	2	35	147842967	150010951	2167984
Maiwa	S41	3	27	8893131	9432392	539261
Maiwa	S41	3	23	21097591	21882309	784718
Maiwa	S41	3	20	21882322	22996352	1114030
Maiwa	S41	3	24	84016423	85319722	1303299
Maiwa	S41	4	65	28009277	28774053	764776
Maiwa	S41	5	29	51102990	51974356	871366
Maiwa	S41	5	30	76230626	78629300	2398674
Maiwa	S41	6	42	119956747	121010948	1054201
Maiwa	S41	7	41	10077199	10714744	637545
Maiwa	S41	7	28	27781896	28413512	631616
Maiwa	S41	7	21	98064641	98830332	765691
Maiwa	S41	7	109	101500924	110622208	9121284
Maiwa	S41	7	40	121519137	124151157	2632020
Maiwa	S41	8	41	10462213	11109354	647141
Maiwa	S41	10	29	16355352	17797742	1442390
Maiwa	S41	10	21	61602999	62223840	620841
Maiwa	S41	10	30	75236105	75810434	574329
Maiwa	S41	11	47	22861717	23841919	980202
Maiwa	S41	12	21	85626128	86626041	999913
Maiwa	S41	13	62	73937379	79754221	5816842
Maiwa	S41	15	38	64162450	65815600	1653150
Maiwa	S41	16	25	46229452	47085426	855974
Maiwa	S41	17	22	75298416	75986465	688049
Maiwa	S41	20	24	18853987	19670575	816588
Maiwa	S41	22	30	54677556	55488369	810813
Maiwa	S41	23	35	9871467	10513817	642350
Maiwa	S41	23	56	46497378	53041953	6544575
Maiwa	S41	27	41	28668618	29496425	827807
Maiwa	S41	27	35	44247338	45713610	1466272
Maiwa	S41	28	27	548417	1496045	947628
Maiwa	S41	28	67	7055042	8126168	1071126
Maiwa	S41	28	50	36693252	45999677	9306425
Maiwa	S41	29	20	23175329	24714488	1539159
Maiwa	S42	1	40	2083595	4919799	2836204
Maiwa	S42	1	44	150499522	152616694	2117172
Maiwa	S42	2	39	99200506	102496261	3295755
Maiwa	S42	3	31	8893094	9437124	544030
Maiwa	S42	3	30	20164484	21882313	1717829
Maiwa	S42	3	29	22867311	23822935	955624
Maiwa	S42	3	35	90992271	92470069	1477798
Maiwa	S42	4	33	28011824	28864151	852327
Maiwa	S42	4	57	29912799	34305802	4393003
Maiwa	S42	4	34	75840158	76977637	1137479
Maiwa	S42	4	23	126668036	127947725	1279689
Maiwa	S42	5	28	76150133	77779564	1629431
Maiwa	S42	5	60	80142795	81108045	965250
Maiwa	S42	6	23	44320135	45484065	1163930
Maiwa	S42	6	61	55483492	62150186	6666694
Maiwa	S42	6	38	68539840	71605335	3065495
Maiwa	S42	6	42	119956747	121010948	1054201
Maiwa	S42	7	34	25444555	27782059	2337504
Maiwa	S42	7	22	98064641	98830396	765755
Maiwa	S42	7	98	101500924	110622071	9121147
Maiwa	S42	8	47	1221319	2687207	1465888
Maiwa	S42	8	31	10484137	11109380	625243
Maiwa	S42	8	53	116785393	119575459	2790066
Maiwa	S42	10	29	16355352	17797742	1442390
Maiwa	S42	10	47	42869242	43631295	762053
Maiwa	S42	11	94	4915749	8059806	3144057
Maiwa	S42	11	39	22861883	25317281	2455398
Maiwa	S42	12	36	85625909	86625999	1000090
Maiwa	S42	13	27	73937379	74495939	558560
Maiwa	S42	15	43	84454387	85252641	798254
Maiwa	S42	16	28	80294846	81115998	821152
Maiwa	S42	20	42	24336289	29024851	4688562
Maiwa	S42	22	20	54677719	55488380	810661
Maiwa	S42	23	77	46497378	57129180	10631802
Maiwa	S42	24	32	6462897	7790287	1327390
Maiwa	S42	27	39	28668623	29496444	827821
Maiwa	S42	28	26	548418	1496045	947627
Maiwa	S43	1	61	102745397	108811494	6066097
Maiwa	S43	1	22	152616612	153278569	661957
Maiwa	S43	2	40	99200506	102496289	3295783
Maiwa	S43	3	27	8882203	9431613	549410
Maiwa	S43	3	46	21882175	23822890	1940715
Maiwa	S43	3	23	84578890	85319722	740832
Maiwa	S43	4	94	28009431	29913036	1903605
Maiwa	S43	5	25	77116567	77779649	663082
Maiwa	S43	6	30	55483492	56575221	1091729
Maiwa	S43	6	40	119956886	121010948	1054062
Maiwa	S43	7	45	10077086	10714744	637658
Maiwa	S43	7	36	25444499	27782076	2337577
Maiwa	S43	7	23	98064641	98830410	765769
Maiwa	S43	7	44	121281646	124151171	2869525
Maiwa	S43	8	48	928293	2687159	1758866
Maiwa	S43	8	43	10462213	11109383	647170
Maiwa	S43	8	35	116785393	119574829	2789436
Maiwa	S43	10	27	16355352	17797678	1442326
Maiwa	S43	10	47	42869242	43631295	762053
Maiwa	S43	10	28	75236126	75810434	574308
Maiwa	S43	11	47	22861717	23841919	980202
Maiwa	S43	13	27	3803021	5362479	1559458
Maiwa	S43	13	45	73429349	74495939	1066590
Maiwa	S43	13	26	87236605	88981415	1744810
Maiwa	S43	15	43	62640769	64162666	1521897
Maiwa	S43	16	23	80294846	81115915	821069
Maiwa	S43	17	44	47768906	53558760	5789854
Maiwa	S43	19	62	40848325	44151358	3303033
Maiwa	S43	20	50	18853320	19670515	817195
Maiwa	S43	20	37	24336289	28538689	4202400
Maiwa	S43	22	31	54677556	55488380	810824
Maiwa	S43	23	35	9871467	10513817	642350
Maiwa	S43	27	31	23946402	28668682	4722280
Maiwa	S43	28	26	548418	1496045	947627
Maiwa	S43	28	50	36693252	45999677	9306425
Maiwa	S44	1	31	152616551	153278569	662018
Maiwa	S44	2	26	101808960	102798904	989944
Maiwa	S44	3	21	8893313	9431723	538410
Maiwa	S44	3	29	20164484	21882309	1717825
Maiwa	S44	3	27	21882335	23822890	1940555
Maiwa	S44	3	25	98059258	98763055	703797
Maiwa	S44	4	66	126431307	127947378	1516071
Maiwa	S44	4	52	127947893	128642061	694168
Maiwa	S44	5	21	26642579	27417116	774537
Maiwa	S44	5	32	55105627	57461705	2356078
Maiwa	S44	5	27	77116567	78629295	1512728
Maiwa	S44	5	36	80142794	81106822	964028
Maiwa	S44	6	52	66686142	71605294	4919152
Maiwa	S44	7	31	27781886	28413512	631626
Maiwa	S44	7	22	98064641	98830396	765755
Maiwa	S44	7	22	105338677	106111334	772657
Maiwa	S44	8	39	1221559	2687207	1465648
Maiwa	S44	8	48	10462213	11109448	647235
Maiwa	S44	11	83	61437057	64373891	2936834
Maiwa	S44	14	52	37334087	47140293	9806206
Maiwa	S44	15	88	84454396	85265267	810871
Maiwa	S44	16	21	80294846	81115905	821059
Maiwa	S44	17	29	20273857	21253237	979380
Maiwa	S44	17	52	47768754	53558760	5790006
Maiwa	S44	19	55	40831518	44151262	3319744
Maiwa	S44	23	35	9871467	10513817	642350
Maiwa	S44	23	43	53041696	57129233	4087537
Maiwa	S44	27	47	28668594	29496444	827850
Maiwa	S44	27	20	44249021	45713610	1464589
Maiwa	S44	28	46	7055065	7803835	748770
Maiwa	S45	1	38	20039179	23717981	3678802
Maiwa	S45	1	25	152616583	153278569	661986
Maiwa	S45	2	27	101808905	102798904	989999
Maiwa	S45	2	20	118063758	118565891	502133
Maiwa	S45	3	38	8882191	9437124	554933
Maiwa	S45	3	38	21097258	22703139	1605881
Maiwa	S45	4	85	126431485	127948277	1516792
Maiwa	S45	4	36	127948353	128642111	693758
Maiwa	S45	5	56	27417116	29639917	2222801
Maiwa	S45	5	59	51103008	57461705	6358697
Maiwa	S45	5	26	76149971	77116570	966599
Maiwa	S45	5	37	80142795	81107009	964214
Maiwa	S45	6	23	44320135	45484065	1163930
Maiwa	S45	6	30	55483489	56575067	1091578
Maiwa	S45	6	40	119956886	121010948	1054062
Maiwa	S45	7	45	10077086	10714744	637658
Maiwa	S45	7	44	121281581	124151157	2869576
Maiwa	S45	8	54	928293	2692602	1764309
Maiwa	S45	8	57	10462213	11109562	647349
Maiwa	S45	10	21	42869487	43631295	761808
Maiwa	S45	10	29	75236125	75810434	574309
Maiwa	S45	13	27	183162	1269332	1086170
Maiwa	S45	13	25	3832352	5362516	1530164
Maiwa	S45	13	35	31415546	33658509	2242963
Maiwa	S45	13	45	73429349	74495939	1066590
Maiwa	S45	14	64	83028345	88453265	5424920
Maiwa	S45	15	65	83900873	85261308	1360435
Maiwa	S45	16	22	46229679	47085426	855747
Maiwa	S45	16	38	80294846	81116080	821234
Maiwa	S45	17	32	47769193	53558760	5789567
Maiwa	S45	18	43	16881795	19069752	2187957
Maiwa	S45	20	30	6563440	7512369	948929
Maiwa	S45	20	37	24336289	28538689	4202400
Maiwa	S45	23	73	46497378	57129140	10631762
Maiwa	S45	27	41	23946402	28827445	4881043
Maiwa	S45	27	27	44248681	45713610	1464929
Maiwa	S45	28	26	548418	1496045	947627
Maiwa	S45	28	44	7055050	7803818	748768
Maiwa	S46	1	49	2083595	4919876	2836281
Maiwa	S46	1	43	20039179	23718054	3678875
Maiwa	S46	1	58	102745375	108811269	6065894
Maiwa	S46	2	25	101808997	102798904	989907
Maiwa	S46	3	56	8921765	9441185	519420
Maiwa	S46	3	49	14105804	15783991	1678187
Maiwa	S46	3	44	21097258	22898548	1801290
Maiwa	S46	4	89	28009573	29913036	1903463
Maiwa	S46	4	59	71646562	76977637	5331075
Maiwa	S46	4	49	127948368	128642248	693880
Maiwa	S46	5	34	26642579	27417273	774694
Maiwa	S46	5	45	27417285	29773407	2356122
Maiwa	S46	6	109	42567256	46540244	3972988
Maiwa	S46	6	42	119956747	121010948	1054201
Maiwa	S46	7	34	27781862	28413512	631650
Maiwa	S46	7	23	98064641	98830410	765769
Maiwa	S46	7	22	105338677	106111334	772657
Maiwa	S46	8	31	10484279	11109562	625283
Maiwa	S46	8	44	105915168	108370738	2455570
Maiwa	S46	10	30	42869335	43631153	761818
Maiwa	S46	10	21	75236251	75810434	574183
Maiwa	S46	11	47	22861717	23841919	980202
Maiwa	S46	13	21	3803059	5247006	1443947
Maiwa	S46	13	29	73429605	74495939	1066334
Maiwa	S46	13	25	87236605	88981336	1744731
Maiwa	S46	15	43	62640769	64162666	1521897
Maiwa	S46	15	22	84454396	85245480	791084
Maiwa	S46	16	22	46229452	47085393	855941
Maiwa	S46	20	27	6563440	7512267	948827
Maiwa	S46	20	22	45980148	46491459	511311
Maiwa	S46	22	34	54677411	55488380	810969
Maiwa	S46	23	46	7458242	9871651	2413409
Maiwa	S46	24	22	6464823	8351136	1886313
Maiwa	S46	27	23	28668764	29496444	827680
Maiwa	S46	27	37	44247236	45713610	1466374
Maiwa	S46	28	54	548238	1496045	947807
Maiwa	S46	28	49	36693258	45999677	9306419
Maiwa	S47	2	39	99200506	102496261	3295755
Maiwa	S47	2	21	118063752	118565891	502139
Maiwa	S47	2	39	137658180	138522389	864209
Maiwa	S47	3	22	8893396	9437124	543728
Maiwa	S47	3	75	9468590	14106062	4637472
Maiwa	S47	3	21	84578912	85319722	740810
Maiwa	S47	4	74	34064412	38788143	4723731
Maiwa	S47	4	34	75840158	76977637	1137479
Maiwa	S47	5	37	51103074	55105849	4002775
Maiwa	S47	5	24	77779388	78629452	850064
Maiwa	S47	5	31	80142823	81106706	963883
Maiwa	S47	6	40	68539840	71605372	3065532
Maiwa	S47	7	20	25444301	26483470	1039169
Maiwa	S47	7	41	105338677	110621346	5282669
Maiwa	S47	8	21	10484240	11109380	625140
Maiwa	S47	8	83	105915077	108373632	2458555
Maiwa	S47	10	41	42869332	43631285	761953
Maiwa	S47	11	48	22861883	25329871	2467988
Maiwa	S47	12	35	85625974	86626041	1000067
Maiwa	S47	13	34	3832352	5362792	1530440
Maiwa	S47	13	35	67295330	68212835	917505
Maiwa	S47	15	38	64162450	65815600	1653150
Maiwa	S47	15	22	83900954	85244812	1343858
Maiwa	S47	17	51	47768756	53558760	5790004
Maiwa	S47	18	40	16881795	19069149	2187354
Maiwa	S47	20	30	6563317	7484986	921669
Maiwa	S47	20	50	18853329	19670531	817202
Maiwa	S47	20	42	24336289	29024851	4688562
Maiwa	S47	22	30	54677556	55488369	810813
Maiwa	S47	23	60	46497502	57129140	10631638
Maiwa	S47	27	38	28668645	29496444	827799
Maiwa	S47	27	26	44248753	45713610	1464857
Maiwa	S47	28	33	7055065	7803737	748672
Maiwa	S477	1	43	20039179	23718054	3678875
Maiwa	S477	1	52	150499522	153278569	2779047
Maiwa	S477	2	44	93220456	94853437	1632981
Maiwa	S477	2	73	99200506	106580110	7379604
Maiwa	S477	2	39	137658149	138404137	745988
Maiwa	S477	3	22	8893131	9431616	538485
Maiwa	S477	3	74	14105854	15945771	1839917
Maiwa	S477	4	64	34305741	38788139	4482398
Maiwa	S477	4	40	127948275	128642093	693818
Maiwa	S477	5	76	80142794	81108369	965575
Maiwa	S477	6	32	44320239	46540244	2220005
Maiwa	S477	6	59	55483489	62150129	6666640
Maiwa	S477	6	40	119956886	121010948	1054062
Maiwa	S477	7	39	10077262	10714744	637482
Maiwa	S477	7	21	98064641	98830332	765691
Maiwa	S477	8	44	10423410	11109380	685970
Maiwa	S477	13	28	1269332	1823939	554607
Maiwa	S477	13	26	3803059	5362516	1559457
Maiwa	S477	13	29	73429605	74495939	1066334
Maiwa	S477	13	23	87236605	88981323	1744718
Maiwa	S477	15	38	64162450	65815600	1653150
Maiwa	S477	15	21	84454396	85245472	791076
Maiwa	S477	16	24	46229608	47085426	855818
Maiwa	S477	18	40	16881795	19069149	2187354
Maiwa	S477	23	35	9871467	10513817	642350
Maiwa	S477	23	76	46497378	57129172	10631794
Maiwa	S477	27	55	6984752	11495535	4510783
Maiwa	S477	27	42	23946402	28827448	4881046
Maiwa	S477	28	26	548418	1496045	947627
Maiwa	S477	28	36	7055065	7803804	748739
Maiwa	S477	29	30	11778515	12410495	631980
Maiwa	S48	1	27	57009438	57752044	742606
Maiwa	S48	1	53	150499516	153278569	2779053
Maiwa	S48	3	55	8893407	9440279	546872
Maiwa	S48	3	29	20164484	21882309	1717825
Maiwa	S48	4	21	126668038	127947701	1279663
Maiwa	S48	5	54	27417191	29773415	2356224
Maiwa	S48	5	32	55105627	57461705	2356078
Maiwa	S48	5	58	80142794	81107990	965196
Maiwa	S48	6	44	42574415	45484065	2909650
Maiwa	S48	6	30	55483489	56575067	1091578
Maiwa	S48	7	47	25444490	27782276	2337786
Maiwa	S48	7	23	98064641	98830410	765769
Maiwa	S48	8	53	116785393	119575459	2790066
Maiwa	S48	10	47	42869242	43631295	762053
Maiwa	S48	10	21	61602999	62223840	620841
Maiwa	S48	10	34	75236063	75810434	574371
Maiwa	S48	12	44	61461716	69650042	8188326
Maiwa	S48	13	49	891197	1831940	940743
Maiwa	S48	15	43	62640769	64162666	1521897
Maiwa	S48	15	53	84454467	85261318	806851
Maiwa	S48	16	22	46229679	47085426	855747
Maiwa	S48	19	48	40848325	44151258	3302933
Maiwa	S48	20	21	18856595	19670589	813994
Maiwa	S48	20	25	45980148	46491493	511345
Maiwa	S48	23	56	46497378	53041953	6544575
Maiwa	S48	27	85	11494076	17887291	6393215
Maiwa	S48	27	23	44248821	45713610	1464789
Maiwa	S48	28	31	548377	1496045	947668
Maiwa	S48	29	30	23171439	24037017	865578
Maiwa	S487	1	33	2083595	4919673	2836078
Maiwa	S487	1	38	20039236	23718054	3678818
Maiwa	S487	1	34	57009392	57752074	742682
Maiwa	S487	1	50	150499532	153278569	2779037
Maiwa	S487	2	44	93220456	94853437	1632981
Maiwa	S487	2	73	99200506	106580110	7379604
Maiwa	S487	2	26	137658105	138403946	745841
Maiwa	S487	3	22	21097291	21882278	784987
Maiwa	S487	3	21	21882309	22996340	1114031
Maiwa	S487	3	22	84578904	85319722	740818
Maiwa	S487	4	108	28006874	28864196	857322
Maiwa	S487	4	77	34064382	38788159	4723777
Maiwa	S487	4	54	126431429	127947378	1515949
Maiwa	S487	5	34	51103166	55105849	4002683
Maiwa	S487	5	57	80142795	81107990	965195
Maiwa	S487	6	62	55483489	62150186	6666697
Maiwa	S487	6	37	68539876	71605372	3065496
Maiwa	S487	7	32	10077301	10714669	637368
Maiwa	S487	7	85	110621038	112989610	2368572
Maiwa	S487	7	38	121519156	124151184	2632028
Maiwa	S487	8	50	1221319	2692602	1471283
Maiwa	S487	8	30	10484137	11109354	625217
Maiwa	S487	10	39	61602999	69242761	7639762
Maiwa	S487	12	52	61461716	69783738	8322022
Maiwa	S487	13	25	87236605	88981336	1744731
Maiwa	S487	15	25	56991	710713	653722
Maiwa	S487	15	64	83900959	85261318	1360359
Maiwa	S487	17	23	75212802	75986303	773501
Maiwa	S487	19	70	40848325	44151424	3303099
Maiwa	S487	20	30	6563440	7512369	948929
Maiwa	S487	20	22	45980269	46491523	511254
Maiwa	S487	23	35	9871467	10513817	642350
Maiwa	S487	23	40	53041696	57129212	4087516
Maiwa	S487	27	108	599316	6986794	6387478
Maiwa	S487	27	85	11494076	17887291	6393215
Maiwa	S487	27	38	28668645	29496444	827799
Maiwa	S487	27	35	44247338	45713610	1466272
Maiwa	S487	28	26	548418	1496045	947627
Maiwa	S487	28	28	7055050	7803660	748610
Maiwa	S49	1	140	102745375	109154041	6408666
Maiwa	S49	1	52	150499522	153278569	2779047
Maiwa	S49	2	44	93220456	94853437	1632981
Maiwa	S49	2	45	101808997	106579979	4770982
Maiwa	S49	2	40	137658128	138404137	746009
Maiwa	S49	4	27	28011897	28774053	762156
Maiwa	S49	4	66	126431346	127947388	1516042
Maiwa	S49	4	71	127947701	128642193	694492
Maiwa	S49	5	45	51102990	55105849	4002859
Maiwa	S49	5	39	80142823	81107235	964412
Maiwa	S49	6	43	42574943	45484065	2909122
Maiwa	S49	6	42	119956747	121010948	1054201
Maiwa	S49	7	45	10077086	10714744	637658
Maiwa	S49	7	24	53475624	54242706	767082
Maiwa	S49	7	22	98064641	98830396	765755
Maiwa	S49	7	46	121281581	124151184	2869603
Maiwa	S49	8	56	928245	2692602	1764357
Maiwa	S49	8	20	10484240	11109354	625114
Maiwa	S49	8	53	116785393	119575459	2790066
Maiwa	S49	10	24	42869473	43631295	761822
Maiwa	S49	11	44	22861898	25329871	2467973
Maiwa	S49	12	31	85626018	86626041	1000023
Maiwa	S49	13	26	4419101	5362689	943588
Maiwa	S49	13	45	73429349	74495939	1066590
Maiwa	S49	13	23	87236605	88981323	1744718
Maiwa	S49	15	65	62640769	65815600	3174831
Maiwa	S49	15	25	68929738	69896724	966986
Maiwa	S49	16	25	46229452	47085426	855974
Maiwa	S49	16	50	80294846	81116421	821575
Maiwa	S49	17	24	75211733	75986198	774465
Maiwa	S49	20	31	6563436	7512369	948933
Maiwa	S49	20	42	24336289	29024851	4688562
Maiwa	S49	23	35	9871467	10513817	642350
Maiwa	S49	23	80	46497378	57129224	10631846
Maiwa	S49	24	30	6462891	7157654	694763
Maiwa	S49	25	48	1948786	5919202	3970416
Maiwa	S49	27	84	600999	6986818	6385819
Maiwa	S49	27	32	28668623	29496180	827557
Maiwa	S49	27	37	44247236	45713610	1466374
Maiwa	S49	28	27	548417	1496045	947628
Maiwa	S49	29	27	23171439	23846146	674707
Maiwa	S50	1	49	150499516	152616715	2117199
Maiwa	S50	2	23	101808960	102496362	687402
Maiwa	S50	4	42	2288203	6453586	4165383
Maiwa	S50	4	94	28006974	28864151	857177
Maiwa	S50	4	52	34064412	38787958	4723546
Maiwa	S50	4	34	75840158	76977637	1137479
Maiwa	S50	4	86	127947965	128642340	694375
Maiwa	S50	5	24	80142794	81106502	963708
Maiwa	S50	6	36	66686143	68540193	1854050
Maiwa	S50	7	41	10077086	10714669	637583
Maiwa	S50	7	23	98064641	98830410	765769
Maiwa	S50	7	47	101500924	106111334	4610410
Maiwa	S50	7	37	121519156	124151171	2632015
Maiwa	S50	8	59	10423410	11109562	686152
Maiwa	S50	10	34	42869335	43631208	761873
Maiwa	S50	13	21	3803059	5247006	1443947
Maiwa	S50	13	26	73937380	74495939	558559
Maiwa	S50	13	25	87236605	88981336	1744731
Maiwa	S50	15	30	84454432	85247456	793024
Maiwa	S50	16	25	46229452	47085426	855974
Maiwa	S50	18	54	16881795	19070772	2188977
Maiwa	S50	20	53	18856587	19792743	936156
Maiwa	S50	20	23	48200243	48965092	764849
Maiwa	S50	23	35	9871467	10513817	642350
Maiwa	S50	27	62	23946402	29496444	5550042
Maiwa	S50	28	26	548418	1496045	947627
Maiwa	S50	28	32	7055050	7803723	748673
Maiwa	S51	1	29	57009400	57752031	742631
Maiwa	S51	1	49	150499516	152616715	2117199
Maiwa	S51	2	48	99200506	102798904	3598398
Maiwa	S51	2	39	137658180	138522389	864209
Maiwa	S51	3	26	8893342	9432462	539120
Maiwa	S51	4	36	75840057	76977637	1137580
Maiwa	S51	4	65	126431431	127947564	1516133
Maiwa	S51	4	54	127948399	128642312	693913
Maiwa	S51	5	49	51103176	57461705	6358529
Maiwa	S51	5	76	80142794	81108369	965575
Maiwa	S51	6	40	65911487	68540193	2628706
Maiwa	S51	7	41	10077199	10714744	637545
Maiwa	S51	7	22	105338677	106111334	772657
Maiwa	S51	7	40	121519137	124151157	2632020
Maiwa	S51	8	40	10484004	11109354	625350
Maiwa	S51	11	47	22861717	23841919	980202
Maiwa	S51	13	27	73937379	74495939	558560
Maiwa	S51	13	23	87236605	88981323	1744718
Maiwa	S51	16	25	46229452	47085426	855974
Maiwa	S51	16	21	80294846	81115905	821059
Maiwa	S51	18	40	16881795	19069149	2187354
Maiwa	S51	20	58	18856587	19792779	936192
Maiwa	S51	20	41	24336289	29024846	4688557
Maiwa	S51	23	56	46497378	53041953	6544575
Maiwa	S51	27	47	28668594	29496444	827850
Maiwa	S51	28	50	36693252	45999677	9306425
Maiwa	S52	1	39	20039224	23718054	3678830
Maiwa	S52	1	53	102745393	108811269	6065876
Maiwa	S52	1	34	152616524	153278569	662045
Maiwa	S52	2	46	137658119	138522389	864270
Maiwa	S52	3	25	8893343	9432462	539119
Maiwa	S52	3	31	21882207	22996352	1114145
Maiwa	S52	3	31	55222784	55985237	762453
Maiwa	S52	4	86	28008544	28774053	765509
Maiwa	S52	4	52	127948368	128642254	693886
Maiwa	S52	5	45	51102990	55105849	4002859
Maiwa	S52	6	24	55483564	56575221	1091657
Maiwa	S52	6	36	68539914	71605372	3065458
Maiwa	S52	6	40	119956886	121010948	1054062
Maiwa	S52	7	47	25444490	27782276	2337786
Maiwa	S52	7	21	98064641	98830332	765691
Maiwa	S52	7	44	121281581	124151157	2869576
Maiwa	S52	8	42	1221559	2692602	1471043
Maiwa	S52	8	43	10423410	11109354	685944
Maiwa	S52	10	30	42869332	43631130	761798
Maiwa	S52	10	39	61602999	69242761	7639762
Maiwa	S52	11	32	22861832	23841919	980087
Maiwa	S52	13	37	33658581	36407955	2749374
Maiwa	S52	13	23	73937379	74495850	558471
Maiwa	S52	13	22	87236631	88981323	1744692
Maiwa	S52	16	25	46229452	47085426	855974
Maiwa	S52	16	23	80294846	81115915	821069
Maiwa	S52	17	47	47768839	53246832	5477993
Maiwa	S52	20	50	18856595	19792735	936140
Maiwa	S52	20	40	24336289	29024827	4688538
Maiwa	S52	23	56	46497378	53041953	6544575
Maiwa	S52	27	84	11494098	17887291	6393193
Maiwa	S52	27	27	28668750	29496444	827694
Maiwa	S52	27	26	44248753	45713610	1464857
Maiwa	S52	28	30	548400	1496045	947645
Maiwa	S52	28	24	7055065	7803641	748576
Maiwa	S52	28	50	36693252	45999677	9306425
Maiwa	S52	29	27	23171444	24001201	829757
Maiwa	S53	1	43	20039179	23718054	3678875
Maiwa	S53	1	74	102745375	108811557	6066182
Maiwa	S53	1	53	150499516	153278569	2779053
Maiwa	S53	2	26	101808960	102798904	989944
Maiwa	S53	3	62	13963500	15945675	1982175
Maiwa	S53	3	27	21097591	22703033	1605442
Maiwa	S53	5	51	51103159	57461705	6358546
Maiwa	S53	5	28	77116708	78629522	1512814
Maiwa	S53	5	29	80142795	81106597	963802
Maiwa	S53	6	37	55483586	62149531	6665945
Maiwa	S53	6	40	119956886	121010948	1054062
Maiwa	S53	7	26	27781930	28413471	631541
Maiwa	S53	7	22	98064641	98830396	765755
Maiwa	S53	8	26	10484188	11109349	625161
Maiwa	S53	8	53	116785393	119575459	2790066
Maiwa	S53	10	36	42869242	43631153	761911
Maiwa	S53	11	70	22861717	25329863	2468146
Maiwa	S53	13	24	87236605	88981335	1744730
Maiwa	S53	16	22	46229679	47085426	855747
Maiwa	S53	20	42	24336289	29024851	4688562
Maiwa	S53	20	42	45980148	46491655	511507
Maiwa	S53	20	22	50850883	51994155	1143272
Maiwa	S53	23	56	46497378	53041953	6544575
Maiwa	S53	27	27	44248681	45713610	1464929
Maiwa	S53	29	27	23171439	23846146	674707
Maiwa	S54	1	33	152616525	153278569	662044
Maiwa	S54	2	33	93220530	94853437	1632907
Maiwa	S54	2	25	101808997	102798904	989907
Maiwa	S54	2	26	137658176	138404042	745866
Maiwa	S54	3	22	21097291	21882278	784987
Maiwa	S54	3	24	21882335	22996752	1114417
Maiwa	S54	3	23	84578890	85319722	740832
Maiwa	S54	4	48	28009695	28864151	854456
Maiwa	S54	4	71	126431418	127947701	1516283
Maiwa	S54	4	29	127948397	128642111	693714
Maiwa	S54	5	37	80142823	81107098	964275
Maiwa	S54	6	40	55483564	62149531	6665967
Maiwa	S54	6	37	68539876	71605372	3065496
Maiwa	S54	7	27	27781930	28413512	631582
Maiwa	S54	7	44	121281646	124151171	2869525
Maiwa	S54	8	40	10462213	11109349	647136
Maiwa	S54	10	47	42869242	43631295	762053
Maiwa	S54	10	21	75236251	75810434	574183
Maiwa	S54	11	47	22861717	23841919	980202
Maiwa	S54	13	27	1269491	1831940	562449
Maiwa	S54	13	20	73429349	73937380	508031
Maiwa	S54	13	59	73937390	79754221	5816831
Maiwa	S54	15	46	83900959	85252632	1351673
Maiwa	S54	16	29	80294846	81116005	821159
Maiwa	S54	20	57	18853320	19670578	817258
Maiwa	S54	20	40	24336289	29024827	4688538
Maiwa	S54	20	24	45980151	46491493	511342
Maiwa	S54	27	123	6984752	17887291	10902539
Maiwa	S54	27	42	23946402	28827448	4881046
Maiwa	S54	27	25	44248767	45713610	1464843
Maiwa	S54	29	28	23171439	23846147	674708
Maiwa	S55	1	34	57009392	57752074	742682
Maiwa	S55	1	48	150499516	152616714	2117198
Maiwa	S55	2	40	137658180	138522412	864232
Maiwa	S55	3	29	8893131	9432462	539331
Maiwa	S55	3	24	21097591	21882313	784722
Maiwa	S55	4	21	75840057	76977355	1137298
Maiwa	S55	4	49	126431619	127947725	1516106
Maiwa	S55	4	34	127948357	128642111	693754
Maiwa	S55	5	51	51103159	57461705	6358546
Maiwa	S55	5	29	76230609	77779649	1549040
Maiwa	S55	5	35	80142846	81107098	964252
Maiwa	S55	6	40	55483564	62149531	6665967
Maiwa	S55	6	37	68539876	71605372	3065496
Maiwa	S55	6	40	119956886	121010948	1054062
Maiwa	S55	7	27	27781930	28413512	631582
Maiwa	S55	8	43	1221552	2687232	1465680
Maiwa	S55	8	41	10462213	11109354	647141
Maiwa	S55	10	26	42869348	43631130	761782
Maiwa	S55	10	21	61602999	62223840	620841
Maiwa	S55	10	34	75236063	75810434	574371
Maiwa	S55	11	22	22861888	23841919	980031
Maiwa	S55	13	20	4419122	5362516	943394
Maiwa	S55	13	36	73429349	74495834	1066485
Maiwa	S55	13	25	87236605	88981336	1744731
Maiwa	S55	15	42	83900954	85252567	1351613
Maiwa	S55	16	25	46229452	47085426	855974
Maiwa	S55	16	24	80294846	81115930	821084
Maiwa	S55	19	55	41325798	44151300	2825502
Maiwa	S55	20	20	18856587	19670575	813988
Maiwa	S55	20	33	24336296	28538657	4202361
Maiwa	S55	20	30	45980108	46491523	511415
Maiwa	S55	20	23	50850874	51994155	1143281
Maiwa	S55	23	35	9871467	10513817	642350
Maiwa	S55	23	56	46497378	53041953	6544575
Maiwa	S55	27	84	11494098	17887291	6393193
Maiwa	S55	27	52	23946402	29496144	5549742
Maiwa	S55	28	26	548418	1496045	947627
Maiwa	S55	28	37	7055061	7803804	748743
Maiwa	S56	1	49	150499516	152616715	2117199
Maiwa	S56	2	52	101808905	106580110	4771205
Maiwa	S56	2	27	137658119	138404016	745897
Maiwa	S56	3	24	22867311	23822915	955604
Maiwa	S56	3	33	55222781	55985253	762472
Maiwa	S56	3	24	84016423	85319722	1303299
Maiwa	S56	4	55	71646595	76977637	5331042
Maiwa	S56	4	105	127947378	128642312	694934
Maiwa	S56	5	20	26642587	27417116	774529
Maiwa	S56	5	44	27417287	29773407	2356120
Maiwa	S56	5	26	77116567	77779650	663083
Maiwa	S56	5	58	80142823	81108032	965209
Maiwa	S56	6	22	55483574	56575067	1091493
Maiwa	S56	6	20	65911403	67467203	1555800
Maiwa	S56	7	30	53475598	54288285	812687
Maiwa	S56	8	60	928223	2692602	1764379
Maiwa	S56	8	41	10484004	11109380	625376
Maiwa	S56	8	21	63694147	64461630	767483
Maiwa	S56	10	20	42869492	43631295	761803
Maiwa	S56	11	69	22861717	25317388	2455671
Maiwa	S56	12	38	85625900	86626041	1000141
Maiwa	S56	13	24	73937390	74495939	558549
Maiwa	S56	13	23	87236605	88981323	1744718
Maiwa	S56	15	71	83900954	85261351	1360397
Maiwa	S56	17	34	47769021	53558760	5789739
Maiwa	S56	23	22	9871548	10513817	642269
Maiwa	S56	23	50	46497418	53041912	6544494
Maiwa	S56	24	24	5850192	6431732	581540
Maiwa	S56	27	32	23946402	28668689	4722287
Maiwa	S56	28	26	548418	1496045	947627
Maiwa	S56	29	22	23171468	23846146	674678
Maiwa	S57	1	43	20039179	23718054	3678875
Maiwa	S57	1	86	102745375	108811663	6066288
Maiwa	S57	2	66	99200506	106579974	7379468
Maiwa	S57	2	42	137658149	138522389	864240
Maiwa	S57	3	40	21882222	23822908	1940686
Maiwa	S57	3	26	55222869	55985341	762472
Maiwa	S57	4	86	28008548	28864151	855603
Maiwa	S57	4	20	126668036	127947578	1279542
Maiwa	S57	5	27	51103008	51974356	871348
Maiwa	S57	5	27	77116567	78629295	1512728
Maiwa	S57	6	55	55483564	62150186	6666622
Maiwa	S57	6	40	119956886	121010948	1054062
Maiwa	S57	7	45	10077086	10714744	637658
Maiwa	S57	7	21	98064641	98830332	765691
Maiwa	S57	7	47	101500924	106111334	4610410
Maiwa	S57	7	45	121281581	124151171	2869590
Maiwa	S57	8	22	10484239	11109380	625141
Maiwa	S57	10	25	16355352	17797636	1442284
Maiwa	S57	10	41	42869335	43631295	761960
Maiwa	S57	11	43	22861774	23841919	980145
Maiwa	S57	13	62	73937379	79754221	5816842
Maiwa	S57	15	26	56991	710714	653723
Maiwa	S57	15	38	64162450	65815600	1653150
Maiwa	S57	15	48	84454480	85261308	806828
Maiwa	S57	16	20	46229452	47085359	855907
Maiwa	S57	20	42	24336289	29024851	4688562
Maiwa	S57	23	34	9871468	10513817	642349
Maiwa	S57	23	90	37978826	39479257	1500431
Maiwa	S57	23	39	53041701	57129212	4087511
Maiwa	S57	25	40	1948798	5919137	3970339
Maiwa	S57	27	50	604299	6986818	6382519
Maiwa	S57	28	27	548417	1496045	947628
Maiwa	S57	29	27	23171439	23846146	674707
Maiwa	S58	1	43	20039179	23718054	3678875
Maiwa	S58	1	34	152616524	153278569	662045
Maiwa	S58	2	40	99200558	102496355	3295797
Maiwa	S58	3	24	21097591	21882313	784722
Maiwa	S58	4	89	28008493	28864151	855658
Maiwa	S58	4	82	126431307	127947701	1516394
Maiwa	S58	4	48	127948398	128642254	693856
Maiwa	S58	5	44	27417287	29773407	2356120
Maiwa	S58	6	20	44320168	45484065	1163897
Maiwa	S58	6	62	55483489	62150186	6666697
Maiwa	S58	6	42	119956747	121010948	1054201
Maiwa	S58	7	33	10077301	10714682	637381
Maiwa	S58	7	22	105338677	106111334	772657
Maiwa	S58	7	46	121281581	124151184	2869603
Maiwa	S58	8	43	1221556	2692602	1471046
Maiwa	S58	8	40	10484004	11109354	625350
Maiwa	S58	10	41	42869335	43631295	761960
Maiwa	S58	11	22	22861888	23841919	980031
Maiwa	S58	13	20	3832352	5247006	1414654
Maiwa	S58	13	47	33658532	36407956	2749424
Maiwa	S58	13	34	73429349	74495808	1066459
Maiwa	S58	13	25	87236605	88981336	1744731
[truncated: 1,306 more rows]

## Sheet: Table S3
Supplementary Table S3: The estimated genomic inbreeding coefficient based on the homozygous-by-descent (HBD) segments. Seven HBD classess were set with the the rates of the exponential distribution of 2, 4, 8, 16, 32, 64, 128, and 128.
yaks	sampleID	class1	class2	class3	class4	class5	class6	class7	Sum
Maiwa	S100	7.4648e-10	1.49353e-09	3.04826e-09	6.591e-09	1.65393e-08	6.02578e-08	0.000100326	0.000100415
Maiwa	S101	2.10697e-12	3.71115e-12	6.76098e-12	2.08758e-11	9.04094e-10	1.04471e-06	0.000386684	0.00038773
Maiwa	S102	1.05869e-09	1.93715e-09	3.52304e-09	7.20491e-09	1.86774e-08	6.72811e-08	0.00149537	0.00149547
Maiwa	S31	1.79118e-09	3.26294e-09	5.66843e-09	1.00377e-08	3.51009e-08	1.46993e-06	0.000425812	0.000427337
Maiwa	S32	4.63651e-09	1.38214e-07	0.000657299	5.28937e-07	2.12054e-09	5.34642e-10	4.97156e-10	0.000657974
Maiwa	S33	6.11001e-10	1.17246e-09	2.17756e-09	3.94199e-09	7.67139e-09	2.41379e-08	0.0017942	0.00179424
Maiwa	S34	1.0245e-08	1.98713e-08	3.80714e-08	7.45937e-08	1.66425e-07	6.149e-07	0.00134172	0.00134265
Maiwa	S35	3.37362e-10	6.35798e-10	1.16255e-09	2.07509e-09	3.71511e-09	6.95998e-09	1.56202e-08	3.05061e-08
Maiwa	S36	1.70725e-10	3.23442e-10	6.37155e-10	1.70512e-09	1.84054e-08	3.24256e-06	0.000321603	0.000324867
Maiwa	S37	6.05634e-10	1.08872e-09	1.81198e-09	2.75208e-09	3.84514e-09	4.57844e-09	4.67077e-09	1.93528e-08
Maiwa	S38	1.71088e-10	3.21063e-10	5.73625e-10	9.39536e-10	1.33617e-09	1.60155e-09	1.72778e-09	6.67081e-09
Maiwa	S39	5.69043e-11	1.22239e-10	3.65113e-10	3.71017e-09	2.14036e-07	6.3264e-07	0.000431568	0.000432419
Maiwa	S41	1.29588e-10	2.29597e-10	3.79082e-10	5.59392e-10	7.34209e-10	8.98043e-10	1.0422e-09	3.97211e-09
Maiwa	S42	1.98271e-08	3.735e-08	7.1284e-08	1.38046e-07	2.85674e-07	8.53835e-07	0.000837113	0.000838519
Maiwa	S43	5.67493e-10	1.01321e-09	1.64218e-09	2.25869e-09	2.52378e-09	2.55903e-09	2.68898e-09	1.32533e-08
Maiwa	S44	9.38641e-09	1.72698e-08	3.07996e-08	5.32536e-08	9.52615e-08	2.37124e-07	0.000311899	0.000312342
Maiwa	S45	2.61243e-10	4.88403e-10	8.71432e-10	1.44537e-09	2.16587e-09	2.85978e-09	3.35114e-09	1.14432e-08
Maiwa	S46	2.7488e-08	5.14162e-08	9.41964e-08	1.78788e-07	4.21079e-07	1.99999e-06	0.000770035	0.000772808
Maiwa	S47	2.52726e-10	4.61644e-10	8.18695e-10	1.40878e-09	2.37935e-09	3.89913e-09	5.75294e-09	1.49733e-08
Maiwa	S477	1.64399e-13	2.9654e-13	5.78347e-13	2.27922e-12	2.8296e-10	9.90933e-07	0.00038901	0.000390001
Maiwa	S48	7.30697e-09	1.29836e-08	2.29287e-08	6.80656e-08	3.49113e-07	4.54139e-07	0.000453842	0.000454757
Maiwa	S487	2.62159e-10	4.83035e-10	8.44369e-10	1.36195e-09	1.93826e-09	2.34963e-09	2.55023e-09	9.78963e-09
Maiwa	S49	3.0791e-10	5.55631e-10	9.23456e-10	1.33282e-09	1.55061e-09	1.44004e-09	1.3451e-09	7.45557e-09
Maiwa	S50	2.40641e-10	4.5072e-10	8.33659e-10	1.63706e-09	4.34104e-09	3.30471e-08	0.000328387	0.000328428
Maiwa	S51	1.53095e-10	3.04391e-10	6.55006e-10	2.11367e-09	3.24454e-08	4.63136e-06	0.000342693	0.00034736
Maiwa	S52	3.54813e-10	6.55232e-10	1.19172e-09	2.50912e-09	1.28371e-08	6.71413e-07	0.000407058	0.000407747
Maiwa	S53	1.7287e-09	3.05512e-09	5.25915e-09	8.00114e-09	9.30703e-09	9.08794e-09	9.26452e-09	4.57036e-08
Maiwa	S54	6.65931e-13	1.36633e-12	3.4566e-12	2.12543e-11	2.7804e-09	8.30808e-07	0.000381618	0.000382451
Maiwa	S55	2.1906e-10	4.06386e-10	7.11066e-10	1.13676e-09	1.59583e-09	1.91022e-09	2.04356e-09	8.02288e-09
Maiwa	S56	8.34511e-10	1.74639e-09	3.8668e-09	8.68023e-09	1.69685e-08	4.84652e-08	0.00102932	0.0010294
Maiwa	S57	5.84689e-12	1.16552e-11	2.58928e-11	1.01731e-10	4.38444e-09	7.83962e-07	0.000390314	0.000391103
Maiwa	S58	2.71976e-10	5.45896e-10	1.14289e-09	2.72293e-09	8.73623e-09	5.27182e-08	0.000722017	0.000722083
Maiwa	S59	3.77656e-10	7.06502e-10	1.25446e-09	2.05156e-09	2.94628e-09	3.52544e-09	3.64859e-09	1.45105e-08
Maiwa	S60	8.05714e-10	1.62642e-09	3.5239e-09	1.05332e-08	9.83456e-08	2.50181e-06	0.000338554	0.000341171
Maiwa	S61	1.24511e-09	2.38937e-09	4.55175e-09	8.87807e-09	1.89708e-08	5.426e-08	0.00251946	0.00251955
Maiwa	S62	1.12178e-10	2.09504e-10	3.78267e-10	6.41639e-10	9.92161e-10	1.36326e-09	1.64376e-09	5.34076e-09
Maiwa	S63	2.38826e-09	4.49084e-09	8.55457e-09	1.92626e-08	8.85728e-08	1.54554e-06	0.00120501	0.00120668
Maiwa	S64	2.08887e-11	1.30981e-10	4.87607e-08	0.000464713	1.98553e-06	3.4912e-08	4.21316e-08	0.000466824
Maiwa	S65	5.57053e-10	1.03172e-09	1.82034e-09	3.00494e-09	4.95218e-09	1.09741e-08	0.000204345	0.000204367
Maiwa	S66	3.47741e-10	6.26771e-10	1.12177e-09	2.00423e-09	3.7212e-09	8.30491e-09	0.000623682	0.000623698
Maiwa	S67	9.41636e-10	1.66492e-09	2.8235e-09	4.96966e-09	1.22786e-08	1.34501e-07	0.000419515	0.000419672
Maiwa	S68	4.00096e-10	8.03081e-10	1.63865e-09	3.52511e-09	8.6438e-09	3.114e-08	0.00145193	0.00145198
Maiwa	S69	9.68147e-12	1.83342e-11	3.70127e-11	1.24152e-10	5.07983e-09	2.03083e-06	0.000388856	0.000390893
Maiwa	S70	9.53372e-10	1.63572e-09	2.4164e-09	2.74354e-09	2.31756e-09	1.90966e-09	1.85995e-09	1.38362e-08
Maiwa	S71	3.96221e-10	7.43492e-10	1.34031e-09	2.33747e-09	4.22349e-09	9.96487e-09	0.000379921	0.00037994
Maiwa	S72	3.53054e-10	6.44418e-10	1.10794e-09	1.76215e-09	2.52063e-09	3.09231e-09	3.31939e-09	1.27999e-08
Maiwa	S73	4.66297e-10	5.9256e-10	8.04325e-10	1.11153e-09	1.44887e-09	1.69368e-09	1.86945e-09	7.9867e-09
Maiwa	S74	2.41882e-10	4.49378e-10	8.0245e-10	1.32872e-09	1.94498e-09	2.42087e-09	2.69913e-09	9.88741e-09
Maiwa	S75	1.36094e-09	2.59144e-09	5.12605e-09	1.08695e-08	2.23082e-08	6.69463e-08	0.00103392	0.00103403
Maiwa	S76	1.49128e-14	2.63814e-14	5.00255e-14	2.04801e-13	5.48174e-11	1.92405e-06	0.000386023	0.000387947
Maiwa	S77	4.12691e-10	7.81959e-10	1.42922e-09	2.47051e-09	3.83312e-09	5.0007e-09	5.8267e-09	1.97549e-08
Maiwa	S78	2.81065e-10	4.98147e-10	8.09534e-10	1.17701e-09	1.53142e-09	1.78466e-09	1.91533e-09	7.99718e-09
Maiwa	S79	1.9412e-10	3.51662e-10	6.10135e-10	1.00387e-09	1.57081e-09	2.26687e-09	2.82653e-09	8.824e-09
Maiwa	S80	1.26903e-11	2.23286e-11	3.93242e-11	1.01859e-10	2.62211e-09	1.3292e-06	0.000389703	0.000391035
Maiwa	S82	7.38249e-11	1.42303e-10	2.9337e-10	9.08726e-10	1.39463e-08	1.77588e-06	0.000349215	0.000351007
Maiwa	S83	6.60157e-11	1.43454e-10	3.55713e-10	1.25148e-09	9.2723e-09	1.45602e-07	0.000467873	0.00046803
Maiwa	S84	1.92044e-10	3.73901e-10	7.98085e-10	2.51379e-09	3.24914e-08	2.77543e-06	0.000352904	0.000355716
Maiwa	S85	2.47331e-10	4.64085e-10	8.43521e-10	1.44978e-09	2.28959e-09	3.21391e-09	3.98047e-09	1.24887e-08
Maiwa	S86	1.25362e-08	2.49212e-08	4.97381e-08	1.01058e-07	2.19322e-07	6.03893e-07	0.000698615	0.000699627
Maiwa	S88	1.09423e-10	2.02264e-10	3.60078e-10	6.07903e-10	9.62736e-10	1.39775e-09	1.7709e-09	5.41106e-09
Maiwa	S89	2.64716e-10	4.9742e-10	9.58351e-10	2.56322e-09	4.15014e-08	1.14609e-05	0.000372665	0.000384172
Maiwa	S90	2.80388e-10	5.15448e-10	8.97331e-10	1.44491e-09	2.06547e-09	2.52908e-09	2.75078e-09	1.04834e-08
Maiwa	S91	1.78959e-10	3.3398e-10	5.92132e-10	9.58911e-10	1.34868e-09	1.58846e-09	1.66073e-09	6.66185e-09
Maiwa	S92	8.05361e-12	1.36907e-11	3.24903e-11	5.88991e-09	9.56702e-05	7.5554e-06	0.000285815	0.000389046
Maiwa	S93	9.0068e-14	1.78072e-13	4.0837e-13	2.14451e-12	3.77567e-10	1.36422e-06	0.00038054	0.000381904
Maiwa	S94	2.54143e-10	4.75442e-10	8.67319e-10	1.51515e-09	2.48056e-09	3.64185e-09	4.60745e-09	1.38419e-08
Maiwa	S95	1.55351e-10	2.83105e-10	4.88613e-10	7.96909e-10	1.22524e-09	1.74264e-09	2.19983e-09	6.89169e-09
Maiwa	S96	4.02839e-10	7.1385e-10	1.18336e-09	1.72669e-09	2.12161e-09	2.36053e-09	2.61791e-09	1.11268e-08
Maiwa	S97	9.69273e-10	1.92288e-09	4.36429e-09	1.53728e-08	9.47625e-08	4.07005e-07	0.000386646	0.000387171
Maiwa	S98	1.94523e-10	3.58542e-10	6.19475e-10	9.71043e-10	1.39826e-09	2.12812e-09	3.94465e-09	9.61462e-09
Maiwa	S99	1.24327e-08	2.37988e-08	4.52952e-08	8.87059e-08	1.97422e-07	7.0819e-07	0.000629055	0.00063013
Jiulong	S11	2.63728e-09	5.16976e-09	1.0199e-08	2.07857e-08	4.64905e-08	1.48243e-07	0.00510211	0.00510235
Jiulong	S110	7.11805e-10	8.18905e-10	1.05739e-09	1.68013e-09	3.84549e-09	1.94283e-08	0.000895274	0.000895301
Jiulong	S111	3.74551e-09	9.80331e-09	3.21441e-08	9.46273e-08	9.70072e-08	1.63615e-07	0.00087128	0.000871681
Jiulong	S112	2.11824e-10	3.82853e-10	6.83506e-10	1.17261e-09	1.90371e-09	2.88575e-09	3.91464e-09	1.11549e-08
Jiulong	S113	1.66703e-08	3.53779e-08	8.72268e-08	4.47314e-07	0.000291084	8.70187e-05	4.75318e-07	0.000379165
Jiulong	S114	2.00615e-10	3.76129e-10	6.8192e-10	1.19017e-09	2.0014e-09	3.14818e-09	4.32407e-09	1.19225e-08
Jiulong	S115	2.01414e-10	3.64785e-10	6.23456e-10	9.96278e-10	1.47771e-09	2.00301e-09	2.43443e-09	8.10107e-09
Jiulong	S116	2.03699e-10	3.79589e-10	7.09648e-10	1.92572e-09	3.22545e-08	1.02975e-06	0.000384347	0.000385412
Jiulong	S117	7.0246e-10	1.40793e-09	2.86508e-09	6.09373e-09	1.43347e-08	3.79064e-08	7.24598e-08	1.3577e-07
Jiulong	S118	2.44587e-10	4.44648e-10	7.66676e-10	1.21891e-09	1.73223e-09	2.14278e-09	2.41208e-09	8.96191e-09
Jiulong	S119	5.34939e-08	1.02115e-07	1.94103e-07	3.79183e-07	8.29123e-07	2.92352e-06	0.00414701	0.00415149
Jiulong	S12	3.34774e-10	6.72751e-10	1.38014e-09	2.96478e-09	7.1888e-09	2.59991e-08	0.00110643	0.00110647
Jiulong	S120	4.87207e-10	8.76618e-10	1.5192e-09	2.56059e-09	4.62144e-09	1.31036e-08	0.000488348	0.000488371
Jiulong	S121	1.60212e-10	2.96665e-10	5.23871e-10	8.67052e-10	1.33688e-09	1.91859e-09	2.51447e-09	7.61774e-09
Jiulong	S122	7.61518e-10	1.5365e-09	3.15363e-09	6.78487e-09	1.6276e-08	5.42644e-08	0.000752154	0.000752237
Jiulong	S123	2.27492e-08	4.54783e-08	9.17546e-08	1.91686e-07	4.48382e-07	1.60981e-06	0.00137269	0.0013751
Jiulong	S13	6.02765e-10	1.08631e-09	1.89013e-09	3.25211e-09	6.08054e-09	1.6635e-08	0.000612899	0.000612928
Jiulong	S14	4.78933e-10	9.55524e-10	1.99599e-09	4.9858e-09	2.16735e-08	2.23755e-07	0.000624227	0.000624481
Jiulong	S18	2.21132e-10	4.27666e-10	8.09724e-10	1.49843e-09	2.72011e-09	5.07028e-09	1.14488e-08	2.21961e-08
Jiulong	S21	4.17273e-10	7.53809e-10	1.23911e-09	1.71864e-09	1.89034e-09	1.83401e-09	1.83506e-09	9.68824e-09
Jiulong	S22	7.31955e-08	1.47446e-07	3.02113e-07	6.11522e-07	1.13064e-06	3.20297e-06	0.000592607	0.000598075
Jiulong	S23	3.36611e-10	5.83248e-10	8.99493e-10	1.17462e-09	1.33885e-09	1.53711e-09	1.91444e-09	7.78438e-09
Jiulong	S24	2.74375e-10	5.4174e-10	1.06703e-09	2.11705e-09	4.49763e-09	1.39776e-08	0.00108111	0.00108113
Jiulong	S25	2.5382e-10	4.57151e-10	7.62331e-10	1.13761e-09	1.4889e-09	1.69409e-09	1.75179e-09	7.5457e-09
Jiulong	S26	1.91677e-10	3.57769e-10	6.34396e-10	1.03099e-09	1.4655e-09	1.76424e-09	1.90823e-09	7.3528e-09
Jiulong	S29	4.23148e-10	7.49612e-10	1.22775e-09	1.82247e-09	2.38666e-09	2.7244e-09	2.93267e-09	1.22667e-08
Jiulong	S30	1.8097e-10	2.85531e-10	4.52191e-10	6.9918e-10	1.04731e-09	1.47106e-09	1.82355e-09	5.9598e-09
Jiulong	S4	1.01228e-09	2.14027e-09	4.73118e-09	1.17249e-08	4.48253e-08	9.3823e-07	0.00035446	0.000355463
Jiulong	S7	6.18799e-09	1.17122e-08	2.25151e-08	4.44313e-08	9.56668e-08	2.73144e-07	0.000339539	0.000339993
Jiulong	S9	1.0826e-09	2.12802e-09	4.18096e-09	8.31868e-09	1.75397e-08	4.79443e-08	0.000922627	0.000922708

## Sheet: Table S4
Supplementary Table S4: The positional candidate genes within genomic regions revealed by significant Fst
ensembl_gene_id	external_gene_name	go_id	chromosome_name	start_position	end_position	gene_biotype	strand
ENSBGRG00000018978		GO:0016791	2	18084877	18118308	protein_coding	-1
ENSBGRG00000019258		GO:0016791	2	18099827	18102755	protein_coding	-1
ENSBGRG00000019933	DIS3L2	GO:0034427	2	18182048	18538875	protein_coding	-1
ENSBGRG00000000687	NA	GO:0045263	3	98763565	98763828	protein_coding	1
ENSBGRG00000002406		GO:0030246	4	166876	213950	protein_coding	1
ENSBGRG00000002460		GO:0004500	4	246978	256881	protein_coding	-1
ENSBGRG00000002499			4	263627	264215	protein_coding	1
ENSBGRG00000002506			4	264958	265994	protein_coding	1
ENSBGRG00000002517	PRSS58	GO:0006508	4	270442	277540	protein_coding	-1
ENSBGRG00000002524		GO:0006508	4	280182	291263	protein_coding	-1
ENSBGRG00000002539		GO:0006508	4	298312	329985	protein_coding	-1
ENSBGRG00000002555		GO:0006508	4	326137	327397	protein_coding	-1
ENSBGRG00000002572	TRBV3-1		4	340039	341497	protein_coding	1
ENSBGRG00000002580			4	344319	345874	protein_coding	1
ENSBGRG00000002588			4	360992	361733	protein_coding	1
ENSBGRG00000002605			4	388666	389175	protein_coding	1
ENSBGRG00000002616			4	396528	401350	protein_coding	1
ENSBGRG00000018408	CD69	GO:0032991	5	1608710	1615698	protein_coding	-1
ENSBGRG00000018437			5	1638623	1639198	protein_coding	-1
ENSBGRG00000018456	KLRF1		5	1682876	1693031	protein_coding	1
ENSBGRG00000018821			5	1721825	1825415	protein_coding	-1
ENSBGRG00000019024			5	1777827	1781362	protein_coding	-1
ENSBGRG00000019069			5	1838372	1859700	protein_coding	-1
ENSBGRG00000019165			5	1863726	1865108	protein_coding	1
ENSBGRG00000019186	KLRF2	GO:0005886	5	1869695	1886743	protein_coding	1
ENSBGRG00000019221			5	1889269	1901196	protein_coding	-1
ENSBGRG00000005488	MARCHF1	GO:0008270	6	126581548	127093629	protein_coding	-1
ENSBGRG00000005585			6	126635360	126636571	protein_coding	1
ENSBGRG00000023367	LPIN1	GO:0005829	9	112039141	112181585	protein_coding	-1
ENSBGRG00000023894	NTSR2	GO:0016492	9	112188098	112198181	protein_coding	1
ENSBGRG00000023941	GREB1		9	112213108	112377221	protein_coding	-1
ENSBGRG00000024251		GO:0000978	9	112379083	112404779	protein_coding	1
ENSBGRG00000012771	FDX1	GO:0042446	13	68145290	68181504	protein_coding	-1
ENSBGRG00000012843			13	68246190	68296471	lncRNA	-1
ENSBGRG00000012922	RDX	GO:0008092	13	68313053	68410426	protein_coding	1
ENSBGRG00000026236	TMEM183A	GO:0005515	14	82915257	82933507	protein_coding	1
ENSBGRG00000026254	PPFIA4	GO:0098978	14	82953381	82991357	protein_coding	1
ENSBGRG00000026269	MYOG	GO:0045893	14	83002164	83005123	protein_coding	-1
ENSBGRG00000026271			14	83023764	83024157	protein_coding	-1
ENSBGRG00000026277			14	83025024	83025417	protein_coding	-1
ENSBGRG00000026283		GO:0045263	14	83027804	83028067	protein_coding	-1
ENSBGRG00000026296	ADORA1	GO:0005886	14	83131783	83175973	protein_coding	1
ENSBGRG00000026302	MYBPH	GO:0005515	14	83178425	83186642	protein_coding	-1
ENSBGRG00000026316	CHI3L1	GO:0005737	14	83189655	83200254	protein_coding	-1
ENSBGRG00000017841	DCHS2	GO:0007156	16	11905131	12381151	protein_coding	-1
ENSBGRG00000010834	SNAP29	GO:0005829	16	80098367	80107383	protein_coding	1
ENSBGRG00000010939	CRKL	GO:0005829	16	80118326	80134559	protein_coding	1
ENSBGRG00000011035	AIFM3	GO:0005829	16	80146051	80156565	protein_coding	1
ENSBGRG00000011784	LZTR1	GO:0016567	16	80157887	80175142	protein_coding	1
ENSBGRG00000012090	THAP7	GO:0045892	16	80176545	80178340	protein_coding	-1
ENSBGRG00000012155	LRRC74B	GO:0005515	16	80186430	80201300	protein_coding	-1
ENSBGRG00000012281	P2RX6	GO:0005737	16	80202320	80213152	protein_coding	1
ENSBGRG00000012728		GO:0022857	16	80215580	80218960	protein_coding	-1
ENSBGRG00000013042	TUBA3D	GO:0015630	16	80245515	80249219	protein_coding	1
ENSBGRG00000013136			16	80249800	80254939	protein_coding	-1
ENSBGRG00000013428	SMPD4	GO:0050290	16	80258333	80270793	protein_coding	1
ENSBGRG00000018063			16	80278039	80283822	protein_coding	1
ENSBGRG00000018246		GO:0016592	16	80283665	80301720	protein_coding	-1
ENSBGRG00000018506		GO:0016592	16	80317125	80335013	protein_coding	-1
ENSBGRG00000018532	KLHL22	GO:0005634	16	80353133	80367947	protein_coding	1
ENSBGRG00000018607	SCARF2	GO:0007157	16	80371393	80384365	protein_coding	1
ENSBGRG00000013315	PPP6R1	GO:0005829	20	51694848	51713129	protein_coding	1
ENSBGRG00000013800	TMEM86B	GO:0016020	20	51714059	51715627	protein_coding	1
ENSBGRG00000013851		GO:0004725	20	51730500	51736684	protein_coding	1
ENSBGRG00000014020			20	51734653	51735954	protein_coding	-1
ENSBGRG00000014046	SYT5	GO:0016020	20	51738956	51745720	protein_coding	1
ENSBGRG00000014260	TNNI3	GO:0005861	20	51756213	51779787	protein_coding	1
ENSBGRG00000015021			20	51787153	51788406	lncRNA	-1
ENSBGRG00000015343			20	51804816	51806009	lncRNA	-1
ENSBGRG00000015351			20	51806831	51807964	lncRNA	-1
ENSBGRG00000015368	EPS8L1	GO:0032991	20	51809695	51830014	protein_coding	-1
ENSBGRG00000015460			20	51842575	51843798	protein_coding	1
ENSBGRG00000015481	RDH13		20	51846521	51880779	protein_coding	1
ENSBGRG00000015616		GO:0003824	20	51859225	51860262	protein_coding	-1
ENSBGRG00000016803	NA	NA	20	52109228	52207199	protein_coding	-1
ENSBGRG00000017049	NA	NA	20	52142547	52145141	protein_coding	-1
ENSBGRG00000017092	NA	NA	20	52148720	52154895	protein_coding	-1
ENSBGRG00000017267	NA	NA	20	52198986	52207199	protein_coding	-1
ENSBGRG00000017302	NA	NA	20	52230439	52234608	lncRNA	-1
ENSBGRG00000017313	NA	NA	20	52242312	52249369	protein_coding	-1
ENSBGRG00000017516	NA	NA	20	52291796	52301752	protein_coding	-1
ENSBGRG00000016053	NA	GO:0019752	21	58284432	58436234	protein_coding	1
ENSBGRG00000016227	NA	GO:0006511	21	58460362	58460853	protein_coding	-1
ENSBGRG00000016258	NA		21	58569709	58573952	protein_coding	1

## Sheet: Table S5
Supplementary Table S5: The positional candidate genes within genomic regions enriched by runs of homozygosity
ensembl_gene_id	external_gene_name	go_id	chromosome_name	start_position	end_position	gene_biotype	strand
ENSBGRG00000015223	STAM2	GO:0005829	2	101696109	101748166	protein_coding	-1
ENSBGRG00000015350	FMNL2	GO:0030866	2	101894552	102265090	protein_coding	1
ENSBGRG00000007210	NA	GO:0005840	2	102396536	102397453	protein_coding	-1
ENSBGRG00000001940	RFX5	GO:0006355	3	21805885	21809851	protein_coding	-1
ENSBGRG00000001985	SELENBP1	GO:0008430	3	21825246	21837417	protein_coding	-1
ENSBGRG00000002099		GO:0003697	3	21875785	21883528	protein_coding	1
ENSBGRG00000002110	PSMB4	GO:0005634	3	21924043	21926374	protein_coding	1
ENSBGRG00000002163	POGZ	GO:0005634	3	21929837	21977506	protein_coding	-1
ENSBGRG00000000911	KRT82	GO:0045095	5	80040380	80052511	protein_coding	-1
ENSBGRG00000000931		GO:0045095	5	80059366	80073970	protein_coding	-1
ENSBGRG00000000961	KRT75	GO:0002244	5	80074370	80089366	protein_coding	-1
ENSBGRG00000000991		GO:0045095	5	80124890	80130805	protein_coding	-1
ENSBGRG00000001018		GO:0045095	5	80142984	80147446	protein_coding	-1
ENSBGRG00000001074		GO:0045095	5	80165970	80171866	protein_coding	-1
ENSBGRG00000001103		GO:0005737	5	80184525	80191435	protein_coding	-1
ENSBGRG00000001131	KRT71	GO:0045095	5	80223375	80231063	protein_coding	-1
ENSBGRG00000003298	SP1	GO:0007178	5	81013167	81072826	protein_coding	1
ENSBGRG00000003334			5	81097966	81100835	protein_coding	1
ENSBGRG00000003386	PCBP2	GO:0003723	5	81112207	81131627	protein_coding	1
ENSBGRG00000003502	MAP3K12	GO:0005886	5	81132165	81138456	protein_coding	-1
ENSBGRG00000003551	TARBP2	GO:0005737	5	81148534	81154580	protein_coding	1
ENSBGRG00000003578	NPFF	GO:0005184	5	81154859	81155896	protein_coding	-1
ENSBGRG00000003588	ATF7	GO:0006355	5	81164015	81248958	protein_coding	-1
ENSBGRG00000000771	FRYL	GO:0000902	6	55333430	55552530	protein_coding	1
ENSBGRG00000000826	ZAR1		6	55557695	55561493	protein_coding	-1
ENSBGRG00000000935	SLC10A4	GO:0016020	6	55562921	55568747	protein_coding	-1
ENSBGRG00000001280	CORIN	GO:0008217	6	56193844	56534683	protein_coding	1
ENSBGRG00000001458	ATP10D	GO:0005886	6	56539867	56671602	protein_coding	-1
ENSBGRG00000011794	SESN3	GO:0005737	13	73873974	73959070	protein_coding	-1
ENSBGRG00000012109		GO:0032040	13	73942860	73943456	protein_coding	1
ENSBGRG00000012137			13	73960541	73977047	lncRNA	1
ENSBGRG00000024401	MICU1	GO:0042802	27	28447891	28653413	protein_coding	-1
ENSBGRG00000024467			27	28656383	28657831	protein_coding	1
ENSBGRG00000024480	MCU	GO:0005739	27	28802535	29022697	protein_coding	1

## Sheet: Figure S1
Supplementary Figure S1. The number of SNPs overlapped among the five old leather samples.

## Sheet: Figure S2
Supplementary Figure S2. Differences of minor allele frequencies (MAF) and nucleotide diversity between Maiwa (in blue) and Jiulong (in red) yaks.

## Sheet: Figure S3
Supplementary Figure S3. The estimated effective population sizes (Ne) for Maiwa and Jiulong yaks

## Sheet: Figure S4
Supplementary Figure S4. Density distribution of the estimated population differentiation index (Fst) between Maiwa and Jiulong yaks.

## Sheet: Figure S5
Supplementary Figure S5. Pearson correlation coefficients (r) among the seven genomic inbreeding estimators.
